# Supplementary material for: Identification of predictive biomarkers for nivolumab efficacy in non-small cell lung cancer through integrated serum lipidomics and proteomics analysis
Source: Front Immunol. 2026 Apr 14;17:1773700. doi: 10.3389/fimmu.2026.1773700 (PMC13121081; doi:10.3389/fimmu.2026.1773700)
Supplement: Supplementary Table 1 — Results of serum phospholipid profiling. [file Table1.xlsx]

## Sheet: supplementary table 1
ID	R1	R2	R3	R4	R5	R6	R7	R8	R9	R10	R11	R12	R13	R14	R15	R16	R17	R18	R19	R20	R21	R22	NR1	NR2	NR3	NR4	NR5	NR6	NR7	NR8	NR9	NR10	NR11	NR12	NR13	NR14	NR15	NR17	NR18	NR19	NR20	NR21
LPC(14:0)	1.20988	0.493224	1.15833	1.41414	0.187647	0.881326	1.41039	1.14027	0.99873	1.07456	1.01248	1.11365	1.89133	0.814063	1.62635	1.11199	0.939801	1.24743	2.313	1.25313	0.805851	1.11084	0.801449	0.99001	0.858563	0.322012	0.331871	0.52851	0.796931	0.39412	0.217494	0.526381	0.702215	1.88718	0.902697	1.53443	0.412483	0.767477	1.73096	1.22614	2.47881	1.28602
LPC(16:0)	0.909264	0.613862	1.07451	0.894264	0.419265	0.907103	0.837513	0.979864	0.898866	1.40644	0.84765	0.850501	1.16568	0.84033	1.18084	0.899129	0.624208	0.94225	1.64764	1.0512	1.34383	1.31102	0.687635	0.9095	0.936591	0.508013	0.579208	0.556812	0.644013	0.423216	0.197524	0.456762	0.62696	0.853315	0.745536	1.01229	0.546273	0.847654	1.75452	1.29367	1.34249	1.12144
LPC(16:1)	1.05274	0.504336	0.789245	1.00818	0.480925	1.1438	0.663476	0.76722	1.05207	1.90264	1.13022	0.874732	1.81386	1.14726	0.774112	0.767789	0.838246	0.932063	2.01615	0.963134	1.48822	1.37647	1.0769	0.982977	0.928261	0.586939	0.551352	0.380634	0.536363	0.436443	0.265269	0.533231	0.529609	1.78928	0.802038	2.67553	0.497446	0.530273	2.28714	2.09929	1.70061	1.46037
LPC(18:0)	0.791897	0.671647	1.35624	0.980825	0.391798	1.07038	1.0154	1.17219	0.889283	1.38375	0.905708	0.829898	0.910286	0.816595	1.09572	0.881136	0.593293	1.10365	1.73884	1.12678	0.956275	1.40868	0.658511	0.633924	1.06722	0.453073	0.634321	0.561209	0.678401	0.529855	0.191106	0.428109	0.685228	0.520549	0.72261	0.691062	0.454661	0.973769	2.01534	1.26324	1.13637	0.910116
LPC(18:1)	0.857146	0.667865	1.10307	0.875788	0.681383	1.17695	0.721775	1.35094	1.06115	1.78795	0.96821	0.941549	1.26773	0.885241	1.19728	1.21116	0.904247	1.28931	1.59023	1.1196	1.39695	1.24352	0.659693	0.918096	0.986989	0.603045	0.612677	0.547176	0.494219	0.434934	0.288433	0.589648	0.746553	0.985735	0.969485	2.11263	0.769171	0.933391	2.00796	1.39168	1.18041	0.865298
LPC(18:2)	0.997895	0.522923	1.83681	1.00239	0.504036	1.07725	0.899951	1.16686	1.10494	1.16123	0.954519	1.22128	1.65112	0.965423	1.58183	2.01393	1.30713	1.76395	1.13172	1.21441	1.15178	1.57345	0.684276	0.904259	1.11635	0.562624	0.538475	0.554711	0.63323	0.610095	0.182364	0.804081	0.80466	1.22673	0.768627	1.41143	1.40709	0.8242	2.40132	1.01042	1.36236	0.590239
LPC(18:3)	0.801739	0.367602	2.30298	1.08132	0.162884	0.957073	1.11055	0.973089	1.1439	2.14533	0.750881	1.87041	2.08657	1.15911	3.28567	1.61363	1.60528	1.39476	2.32582	1.06035	1.14239	1.66385	0.582019	0.651567	0.650429	0.317395	0.315205	0.311676	0.9078	0.754348	0.119135	0.397382	0.41969	1.95646	0.623174	1.74174	0.84079	0.458565	3.17754	1.16251	2.55947	0.681072
LPC(20:0)	0.735485	0.623484	2.08321	0.889923	0.633457	1.44406	0.896959	1.68837	0.913402	1.50987	1.07471	0.834463	0.883256	0.623636	1.29971	0.758418	0.779244	0.946495	1.21908	1.4217	1.17768	1.08895	0.69826	0.762788	0.992523	0.505732	0.469544	0.530675	0.580484	0.688847	0.329491	0.571848	0.670113	0.604645	0.921842	0.634476	0.509001	0.807058	1.74018	1.09865	1.07037	0.702544
LPC(20:1)	0.513807	0.667438	1.24865	0.647564	0.720424	1.1153	0.703843	1.54725	1.32051	3.14142	0.790713	0.943143	0.850032	0.526245	0.863642	0.866316	0.67932	1.27803	2.41508	1.21519	1.48098	1.28852	0.607846	0.748782	0.815752	0.621884	0.618778	0.396228	0.793403	0.502447	0.338504	0.473297	0.584758	0.391802	1.10819	0.856645	0.453099	0.909649	1.8014	1.94018	1.59574	0.867185
LPC(20:2)	0.899569	0.697303	1.36055	0.798857	0.460437	1.0829	0.799359	1.90777	1.26409	1.49793	0.796359	0.919837	1.60416	0.927818	1.27798	1.27459	0.681415	1.62682	1.39398	1.09228	1.64368	1.64713	0.669191	0.762819	0.877917	0.420649	0.574132	0.47667	0.689886	0.481894	0.17144	0.652064	0.683342	0.777958	0.616593	1.35156	0.655325	0.713192	2.36986	1.84033	1.22738	0.747344
LPC(20:3)	2.09494	0.766395	1.04093	1.28148	0.42618	0.87003	0.648613	1.07908	1.37678	1.03952	1.12728	0.770773	1.53038	1.47772	0.85441	0.950662	0.980254	1.72784	1.27849	0.762915	1.09086	1.75717	0.706041	0.710954	1.33774	0.616522	0.756543	0.773688	0.792727	0.364014	0.203166	0.804727	1.07711	1.52867	0.507072	2.31924	0.735413	0.854886	2.17265	0.938453	1.57395	0.712565
LPC(20:4)	1.28052	0.743514	1.21847	1.2305	0.688825	1.23819	0.642834	1.0903	1.29939	1.40927	1.04842	1.18198	0.825139	0.614475	1.09854	0.910175	0.928354	1.39392	1.46821	1.08524	0.705358	1.38813	0.729311	0.697959	1.12381	0.78564	1.23135	0.810932	0.543163	0.513112	0.37909	0.784992	1.12364	0.650909	0.823216	1.50485	0.784382	1.17644	1.53742	1.28097	1.30945	1.27681
LPC(20:5)	0.813188	0.172759	2.54137	0.903325	0.0916953	0.908676	0.661287	0.197351	1.07926	2.53872	0.71698	3.61803	0.333053	0.154867	0.663884	0.501439	0.885476	2.10862	4.93906	1.1876	0.604268	0.707215	0.81224	0.378465	0.537284	0.279066	0.754058	0.204603	1.27003	0.99227	0.192188	0.259134	0.470805	0.894119	1.15595	2.2662	0.542359	0.752026	1.08098	1.35272	3.03561	4.78858
LPC(22:0)	1.03081	0.608388	2.69785	0.888927	0.644309	1.54229	0.645633	1.42099	0.970521	1.61477	1.08964	0.701088	0.923158	0.980391	1.36979	0.827927	0.694248	0.791918	0.943621	1.28177	0.827628	0.771486	0.805245	0.947425	1.07137	0.515988	0.432136	0.607929	0.64437	0.891161	0.472855	0.65953	0.630814	0.685047	1.11031	0.73334	0.689451	0.788891	1.07347	0.668097	0.851987	0.562841
LPC(22:1)	0.332645	0.314385	1.89672	0.580111	0.48816	0.987315	0.85064	0.557189	1.64661	5.98397	0.497577	1.86994	0.370317	0.258496	0.558336	0.338334	0.311721	4.41884	4.1549	0.833137	1.12131	0.38705	0.463045	0.456793	1.27655	0.554659	0.273567	0.204395	1.26155	0.541666	0.570797	0.264659	0.287434	0.233684	1.73293	0.49418	0.269498	0.687985	0.622414	0.693951	2.19618	0.417707
LPC(22:6)	1.52363	0.778409	1.65996	1.24038	0.409587	1.67485	0.822936	0.928932	1.1649	1.9492	1.09944	1.28694	0.816874	0.643802	1.23645	0.93917	0.493769	1.17891	2.30638	0.954462	0.829994	1.07347	0.805251	0.710314	0.882677	0.679297	0.774301	0.541105	0.74916	0.538676	0.190057	0.594051	0.837395	0.587743	0.904147	1.54485	0.687217	0.918779	2.13565	1.71476	2.07135	1.30444
LPE(16:0)	0.911721	0.400065	1.27113	0.900349	0.285816	0.945334	0.675123	1.14344	0.79283	1.96422	0.885196	0.543663	1.29016	0.598789	1.4195	0.959022	0.399484	0.652798	1.27398	0.987229	1.69394	0.93544	0.537199	1.33646	0.896932	0.337755	0.333181	0.294833	0.47912	0.243437	0.12079	0.329813	0.463727	1.30178	0.858298	1.10114	0.37129	0.883412	1.25342	0.864468	1.40445	0.904676
LPE(16:1)	1.40659	0.221407	0.547031	1.44853	0.432813	0.591067	0.91075	1.01049	0.602417	0.619267	1.20509	0.575761	2.03261	2.04428	0.723538	1.06419	0.939939	0.637464	0.987254	0.518856	1.05055	0.529874	0.854006	1.51819	0.878505	0.59028	0.341569	0.75752	0.700468	0.219622	0.0603975	0.514883	0.620286	4.73969	0.597213	3.00182	0.656513	0.466537	1.29225	0.751515	1.32478	0.74911
LPE(18:0)	0.889225	0.639097	1.56385	1.07455	0.38439	1.08138	0.864773	1.38948	0.784012	2.07633	0.91658	0.600486	1.03805	0.628568	1.2342	0.999858	0.545893	0.77236	1.20976	1.03551	1.14076	1.09496	0.635879	0.942266	1.07561	0.435485	0.589653	0.39432	0.660909	0.39731	0.182756	0.435308	0.551269	0.850045	0.827091	0.803939	0.402709	0.868755	1.2871	0.899045	1.04871	0.880827
LPE(18:1)	0.946902	0.39567	1.45084	1.22036	0.382859	0.728946	0.97707	1.55504	0.734597	0.841785	0.751446	0.623074	1.13722	0.926191	1.03217	2.23156	1.58858	1.16848	0.921816	1.02253	1.51352	1.7428	0.580143	0.936563	0.86909	0.446639	0.519341	0.573352	0.664479	0.340127	0.11981	0.709257	0.66606	1.46847	0.636724	1.3513	1.36368	0.963509	2.22667	0.734492	1.32003	0.546173
LPE(18:2)	1.15342	0.414869	1.49697	1.14865	0.433267	0.717451	1.23771	1.33857	0.730055	0.780308	0.989519	0.632946	2.04496	1.54941	1.41135	2.44236	1.28077	1.15844	0.673417	1.01003	1.25034	1.36191	0.805496	1.44601	0.832508	0.66107	0.519568	0.629192	0.763236	0.440864	0.113906	0.778435	0.816038	2.1028	0.561652	1.00429	1.11482	0.943025	1.74226	0.621412	1.21025	0.371613
LPE(20:1)	0.696349	0.290152	1.50741	0.656341	0.202837	0.559414	0.668422	1.00822	1.36355	2.8291	0.619171	1.79695	0.980648	0.38891	0.81158	1.3435	0.508523	5.79825	2.45711	0.685907	0.833319	1.27257	0.471117	0.774714	0.899223	0.29362	0.460228	0.42486	2.51062	0.299373	0.0975308	0.497108	0.448305	0.737996	0.829764	0.678501	0.862746	0.7109	1.38302	1.12203	1.62971	0.570679
LPE(20:4)	1.32654	0.791719	1.27802	1.40615	0.631137	0.957918	0.851494	1.31655	0.902088	1.10909	1.16752	0.736641	1.01536	1.19397	0.901874	1.07217	1.05054	1.16705	0.893747	0.777547	0.574147	1.24417	0.847397	1.10234	0.919253	0.976892	1.04049	0.923278	0.592271	0.39229	0.254715	0.784434	1.3868	1.00792	0.655108	1.78257	0.803015	1.34149	1.28174	0.883664	1.12427	0.665443
LPE(20:5)	1.10232	0.302318	2.7841	1.21916	0.184986	0.798124	1.21819	0.45721	0.868701	1.42351	0.908176	2.02602	0.767783	0.377773	0.785566	0.682504	1.35717	1.19424	2.75616	1.12582	0.996149	0.507466	1.08708	0.926785	0.597042	0.466182	0.925438	0.295889	1.26263	0.864424	0.16853	0.702809	0.876974	1.87963	1.29163	1.70903	0.70697	1.10547	0.714052	0.787737	2.29967	3.33337
LPE(22:6)	1.54529	0.946656	1.57804	1.34626	0.655925	1.20307	0.938885	1.01766	1.00226	1.46548	0.987744	1.01691	0.945347	0.983841	1.31405	0.841366	0.567474	1.21075	1.47356	0.735211	0.581973	0.714768	1.07363	1.45003	0.92963	0.935307	0.784646	0.693796	0.983425	0.567659	0.166187	0.582849	1.18253	0.876852	1.1246	1.53301	0.804046	0.965555	1.25849	1.0449	1.49422	1.0257
LPG(20:2)	0.761016	0.896204	0.850399	1.04695	0.97813	0.75795	0.719089	1.09686	0.863296	0.936512	0.77567	0.71835	0.844542	0.87102	0.929961	0.876596	0.814858	0.895334	0.706086	0.683581	0.668454	0.891055	1.01226	1.10584	0.878756	0.875088	0.778362	0.953063	0.918933	0.797842	0.935567	0.812914	0.943703	0.828036	0.856404	0.760798	0.799888	0.839547	0.673359	0.848991	0.774668	0.966149
LPG(20:3)	0.985741	1.00173	0.894253	0.923156	0.956328	0.85997	0.979189	1.01873	0.853015	0.826025	0.77933	0.758343	0.729136	0.92554	0.776432	0.824096	0.78673	0.867358	0.767761	0.762189	0.763327	0.777488	0.972142	0.874298	0.853019	0.899198	0.905772	0.877429	0.890936	0.93533	0.974015	0.872289	0.868076	0.797174	0.824084	0.867452	0.8087	0.826214	0.854085	0.857753	0.821435	0.867335
LPI(18:0)	0.52992	0.9445	1.41219	1.29575	0.52149	0.802925	0.97778	1.50677	0.521736	0.793245	0.389993	1.15189	0.668487	0.862582	1.05557	0.964047	0.659681	0.914152	1.1619	0.938431	0.808994	1.10225	0.758914	0.479136	0.789379	0.64966	0.883383	0.534251	0.752434	0.568164	0.733491	0.704873	0.865638	0.53867	0.927122	0.759984	0.813639	0.909134	1.4574	0.980398	0.926792	0.679407
LPI(20:4)	1.08308	1.09389	0.919109	1.08397	0.793747	0.827945	1.16003	1.50369	0.375169	0.542933	0.636192	1.6965	0.829077	1.89882	0.667889	1.22642	1.13823	1.63461	1.45244	0.701978	0.764059	1.20879	0.742606	0.551151	1.26189	1.06833	1.57823	0.875911	0.598444	1.00301	0.64089	0.855508	1.11264	0.551504	1.04392	1.2982	1.71714	0.765943	1.23271	1.13517	1.00196	0.910758
LPS(16:0)	0.753353	0.841321	1.14048	0.7829	0.528404	1.06789	0.833394	1.13287	1.0367	1.27728	0.976128	0.957198	1.00826	0.873157	1.40311	0.955794	0.800293	0.999164	1.50229	1.18961	1.30966	1.14042	0.692809	0.970309	1.14628	0.53183	0.663046	0.661858	0.622585	0.450776	0.174335	0.588242	0.689918	0.830815	0.741807	0.999163	0.683107	0.797912	1.64902	1.2196	1.22075	1.15299
PC(32:0-16:0/16:0)	1.8581	1.31585	1.93149	1.38857	1.54509	1.80233	1.82648	1.67933	0.782789	1.10372	0.627194	0.635104	0.764907	0.736549	1.09222	0.463654	0.702041	0.472001	0.537842	0.46485	0.492667	0.345315	1.60083	1.52604	1.28757	1.31843	0.765106	1.09953	1.42823	1.34605	1.15261	1.03046	0.451802	0.791431	1.52285	0.79687	0.509731	0.708422	0.358179	0.492189	0.521086	0.431564
PC(32:1-14:0/18:1)	1.00132	0.734402	1.07834	1.47574	0.452729	0.881559	1.34888	2.00985	0.913807	1.08978	0.812484	0.734724	1.68579	1.3806	1.28141	0.816522	0.781109	0.712967	0.928605	0.939072	0.410158	0.606745	0.864187	1.07646	1.36295	0.648707	0.368783	0.781282	1.01304	0.543763	0.662395	0.737485	0.869464	1.88529	1.0393	1.22344	0.405475	0.915994	0.667359	0.695305	0.97746	0.517086
PC(32:1-16:0/16:1)	1.60722	0.734597	0.601581	1.65309	0.708239	0.782328	0.915605	0.940112	0.423377	0.879341	1.01383	0.560919	1.83616	2.21932	0.656414	0.478877	0.547172	0.438495	0.747435	0.523979	0.679696	0.412287	1.22833	1.04669	1.06938	0.859458	0.657632	0.729335	0.834957	0.440361	0.731469	0.546678	0.487824	2.77307	0.898228	3.69526	0.526266	0.548135	0.690957	0.770504	0.860705	0.461506
PC(32:2-14:0/18:2)	1.0458	0.906253	1.91071	1.49708	0.245372	0.79182	1.67142	1.80344	0.873431	0.949508	0.724213	0.734737	1.87936	1.5967	2.0841	0.949654	0.816662	1.00589	0.906698	0.89524	0.289373	0.702005	0.659387	1.0176	1.17981	0.509029	0.355511	0.753672	1.25502	0.45126	0.271004	0.599051	0.788635	1.67727	0.690592	0.941398	0.636624	0.630578	0.989849	0.581081	1.01552	0.347188
PC(32:2-16:1/16:1)	0.873186	0.333128	0.707926	0.89751	0.611266	0.82684	0.643264	0.597105	0.503475	1.23381	0.872128	0.638688	1.94211	1.53234	0.290724	0.353726	0.511176	0.415583	0.61782	0.392802	0.74818	0.433994	1.47772	1.10328	1.18119	0.780265	0.401725	0.430883	0.878906	0.426945	0.631172	0.499298	0.642618	1.80601	1.14362	7.51469	0.371146	0.463827	1.12751	1.29885	0.862553	0.659206
PC(34:0-16:0/18:0)	1.14101	1.01153	1.00832	1.14693	1.08734	1.11306	1.16388	1.49628	0.787168	1.27496	0.861772	0.744976	0.984963	1.26279	0.958174	0.672113	0.671945	0.640521	0.708649	0.591062	0.884397	0.648694	1.16001	1.21172	1.21739	1.07119	0.930565	1.02016	0.945498	0.624917	0.99875	0.836636	0.665127	1.01283	1.0573	1.18478	0.723473	0.840447	0.648126	0.692659	0.705889	0.443747
PC(34:1-16:0/18:1)	1.10294	1.10306	0.981049	1.24109	1.02726	1.06121	1.18018	1.41309	0.711731	1.26144	0.82271	0.723208	1.02029	1.28155	1.06254	0.633607	0.721362	0.610634	0.671492	0.550597	0.935529	0.549586	1.07501	1.12219	1.08002	1.00124	0.941014	1.05227	0.884638	0.622394	0.96863	0.822996	0.636774	1.06497	1.0745	1.13502	0.687183	0.784829	0.632639	0.662908	0.653147	0.470211
PC(34:1-16:1/18:0)	2.07442	0.907233	0.795799	1.99109	0.741593	0.919774	1.33324	0.848676	0.671359	1.01269	1.53732	0.578007	1.33816	1.83196	0.808964	0.436994	0.784641	0.528259	0.807249	0.524127	0.570122	0.329142	1.36457	0.80163	1.04864	0.923106	0.660496	0.862241	0.981057	0.785988	1.03506	0.48577	0.453415	1.74181	0.673954	2.31335	0.358298	0.515061	0.573781	0.708913	0.759283	0.574371
PC(34:2-16:0/18:2)	1.05489	0.945529	1.46699	1.05777	0.84023	0.935921	1.28501	1.28782	0.736221	0.888532	0.708696	0.834238	1.13638	1.32638	1.20885	0.992611	0.903062	0.856892	0.613733	0.750324	0.79726	0.819228	0.944945	0.976975	1.16811	0.892447	0.868959	1.08969	1.01765	0.841216	0.532502	0.807423	0.758734	0.969495	0.93345	0.803299	0.977549	0.910744	1.00198	0.8488	0.749584	0.410437
PC(34:2-16:1/18:1)	0.597191	0.67291	0.77797	1.15575	0.871668	1.03071	0.7007	1.18851	0.873645	1.84855	1.01787	0.65031	1.4917	1.39994	0.58979	0.602219	0.859186	0.722731	1.07654	0.703804	0.915023	0.748757	1.0742	1.06631	1.09578	1.11593	0.879286	0.703379	0.56976	0.560554	1.01355	0.63617	0.695873	0.894293	0.929226	2.71688	0.502613	0.770291	1.18656	1.21553	0.779181	0.5816
PC(34:3-16:0/18:3)	0.961701	0.955271	1.66659	1.10944	0.428041	0.825175	1.78674	1.41794	0.660709	1.29864	0.72918	0.865398	1.49951	2.03217	2.78309	0.842555	1.0153	0.60334	0.599376	0.649943	0.647235	0.755423	0.926291	0.848831	0.776233	0.574987	0.487105	0.577605	1.37198	0.850312	0.418773	0.437133	0.409721	1.68988	0.756711	0.960151	0.688394	0.614916	1.00632	0.832924	1.08217	0.247496
PC(34:3-16:1/18:2)	0.780874	0.628171	1.59418	0.923106	0.559476	0.866199	0.833242	0.992793	0.893096	1.42612	0.700708	0.854364	1.76994	1.5762	0.743985	1.01575	1.15741	0.754628	0.780689	0.650398	0.643072	1.14	1.06988	0.904937	1.43494	0.998486	0.597719	0.694967	0.783832	0.913751	0.367501	0.639827	0.763275	0.840758	0.763756	2.14525	0.971163	0.760746	1.79647	1.27276	0.780318	0.426736
PC(34:4-14:0/20:4)	1.57008	0.533803	1.91084	2.29788	0.273725	0.693768	1.04309	1.53293	0.953787	1.03463	0.93893	0.626575	1.38245	0.721547	1.73224	0.690929	0.845903	1.15948	1.38379	0.656787	0.299963	0.751046	0.553695	0.526487	1.73708	0.491307	0.427909	0.898774	0.811825	0.377008	0.54179	0.807232	0.614479	1.23558	0.616444	1.71119	0.402399	0.692153	0.765822	0.877995	1.74016	0.337436
PC(36:0-18:0/18:0)	1.34761	1.26096	1.34087	1.55015	1.09257	1.43951	1.55634	1.44786	0.807456	1.28657	0.972749	0.848554	0.94702	1.15748	1.19554	0.647125	0.931457	0.62529	0.86377	0.655624	0.654573	0.566748	1.27241	0.886001	1.27947	0.939803	0.955098	0.999342	0.988288	0.953127	1.31276	1.02608	0.797318	0.895813	0.97039	0.859228	0.696824	0.89702	0.798479	0.84153	0.568973	0.540595
PC(36:1-16:0/20:1)	1.04083	1.13036	1.57267	1.40745	1.30583	1.31851	1.87935	1.51903	1.25277	2.01266	0.902438	1.08895	0.55417	0.712744	1.00974	0.516375	0.667752	0.994888	1.05103	0.496882	0.87282	0.472797	1.18921	1.04637	1.43964	0.90732	0.585244	1.05745	1.53167	1.03339	1.08504	0.858654	0.5758	0.537509	1.29786	0.445325	0.557812	0.631593	0.563503	0.665555	0.699444	0.556011
PC(36:1-18:0/18:1)	1.22158	1.32969	1.46232	1.52059	1.12929	1.34574	1.79547	1.73693	0.875523	1.27613	0.969354	0.776388	0.721696	1.06359	1.0747	0.551922	0.813048	0.664066	0.684073	0.528858	0.687007	0.518624	1.22323	0.918795	1.23941	0.999727	1.00918	1.23238	1.04901	0.928117	1.3582	0.809137	0.680247	0.772435	0.934239	0.845354	0.519025	0.935893	0.615187	0.491072	0.480336	0.418251
PC(36:2-16:0/20:2)	1.29576	1.19128	1.34231	1.04111	0.847088	1.00214	1.57067	2.06044	1.02108	1.09516	0.832242	0.914504	1.17889	1.27254	1.35958	0.67661	0.600201	0.775675	0.493217	0.407166	0.997268	0.533353	1.15775	1.1273	1.22851	0.701026	0.688181	1.21931	1.28161	0.802815	0.563326	1.01788	0.602056	0.765125	0.630954	0.562422	0.529331	0.535704	0.714604	0.651302	0.486652	0.375292
PC(36:2-18:0/18:2)	1.08783	1.13041	1.68286	1.23967	0.927298	1.19666	1.70119	1.4941	0.792881	0.810327	0.777198	0.990629	0.934899	1.23085	1.13536	0.810166	1.01689	0.855573	0.606583	0.811785	0.604428	0.807333	0.978445	0.869202	1.28952	0.93657	0.925731	1.19131	1.138	1.02523	0.812034	0.908785	0.792545	0.6173	0.856366	0.501474	0.805812	0.942443	0.946664	0.78157	0.522887	0.33034
PC(36:2-18:1/18:1)	0.671431	0.978427	1.36036	0.928911	1.39022	1.04242	1.03506	1.99466	0.804644	1.54456	0.782502	0.707263	0.948193	1.12524	0.763647	0.871901	1.353	0.806262	0.682675	0.773071	1.06245	0.685539	0.829739	1.14361	1.0277	1.02401	0.967115	0.939758	0.683964	0.788966	1.30334	0.81095	0.68927	0.631749	1.19796	1.18029	0.78675	0.940992	0.923037	0.951671	0.507979	0.407815
PC(36:3-16:0/20:3)	2.25937	1.03299	0.925812	1.34113	0.630799	0.653709	0.957151	1.08066	0.984301	0.776353	0.973972	0.551122	1.16793	2.03641	0.740533	0.467927	0.868435	0.778359	0.608175	0.423072	0.962282	0.926072	1.01119	0.886986	1.56163	0.789098	0.881905	1.52437	1.24968	0.4665	0.591067	0.833923	0.936982	1.28349	0.482442	0.969217	0.529293	0.77251	0.885768	0.635073	0.777998	0.387674
PC(36:3-18:0/18:3)	1.21963	1.2046	1.49297	1.33191	0.538974	1.0475	2.29407	1.42502	0.80251	1.0295	0.99506	1.02581	1.54993	1.47072	2.73179	0.589074	0.796095	0.68541	0.600207	0.705345	0.580581	0.612608	0.987	0.732014	0.59681	0.427127	0.531569	0.680892	2.20403	1.10844	0.65856	0.580514	0.481045	1.26177	0.615667	0.889544	0.634992	0.76508	1.04927	0.893973	0.830487	0.0896501
PC(36:3-18:1/18:2)	0.808494	0.873082	1.75929	0.970392	0.840611	0.926565	1.19837	1.74355	0.810736	1.02986	0.784838	0.788052	1.24918	1.29295	1.05725	1.20552	1.36978	1.09725	0.617045	0.919954	0.93468	0.953085	0.744267	0.964125	1.14833	0.865969	0.658831	0.823775	0.810485	1.00993	0.655945	0.885772	0.765054	0.803456	0.907501	0.926733	1.04382	0.956586	1.25391	1.06559	0.551185	0.29333
PC(36:4-16:0/20:4)	1.30244	0.859139	1.47938	1.44484	0.808815	0.913394	0.9698	1.01545	0.926637	1.12658	0.759999	0.942024	0.727866	0.922911	0.958691	0.633485	0.874063	0.949011	0.843855	0.686263	0.557297	0.927589	0.760887	0.62935	1.35852	0.949118	1.29539	1.37419	0.908835	0.702568	0.892373	0.851714	0.943377	0.710106	0.869321	1.05242	0.825448	1.05196	0.834864	0.73105	0.782268	0.583107
PC(36:4-18:1/18:3)	0.513392	0.60505	1.64605	0.916329	0.351388	0.616009	0.758364	1.9493	1.11265	1.60094	0.95979	0.93182	1.4418	1.21809	1.53048	0.754697	2.3218	0.838456	0.841366	0.916217	0.923962	1.0954	0.580554	1.04451	1.08051	0.628746	0.32368	0.604004	0.826962	1.06059	0.508381	0.617248	0.535308	0.990153	0.630029	0.882899	0.947411	0.556903	1.55328	1.03387	0.71073	0.190267
PC(36:4-18:2/18:2)	0.85923	0.522736	2.50475	1.00278	0.383307	0.9176	1.13365	1.52226	0.645917	0.647879	0.79461	0.794676	1.62303	1.18976	1.90541	2.00492	1.32342	1.38223	0.505516	0.945316	0.887602	0.982266	0.523623	0.735457	1.23365	0.56302	0.309787	0.657018	0.698621	1.15317	0.259211	0.852071	0.779912	0.932378	0.733859	0.669196	1.1268	0.592335	1.60508	0.772263	0.667452	0.152916
PC(36:5-16:0/20:5)	1.04732	0.32827	2.39046	1.24269	0.167883	0.671365	1.09518	0.265441	0.839382	1.47436	0.616259	1.70498	0.322742	0.244782	0.5852	0.399234	0.839052	1.11274	2.19224	0.759315	0.546145	0.493911	1.00484	0.4557	0.834568	0.513052	1.0204	0.535647	1.81906	1.23161	0.667129	0.331218	0.454824	0.888033	1.19442	1.10442	0.608406	0.782963	0.463678	0.806262	1.43329	2.06417
PC(36:5-16:1/20:4)	0.987741	0.750749	1.9811	1.82032	0.446206	0.95438	0.587036	0.853798	0.979361	1.49602	0.888169	0.949373	1.15414	0.989275	0.692985	0.872713	1.14209	1.25384	1.33474	0.791082	0.47847	1.49589	0.881602	0.553158	1.42643	0.819153	0.955144	1.00241	0.83472	0.632516	0.842637	0.703081	0.85101	0.781935	0.562459	2.72566	0.499207	0.996119	1.28468	1.20199	1.05391	0.50108
PC(38:3-18:0/20:3)	2.34649	1.18191	1.01488	1.88421	0.650967	0.801899	1.37378	1.17379	1.18923	0.735017	0.980801	0.590228	0.948028	1.73149	0.70424	0.313952	0.876556	0.75394	0.697377	0.483204	0.626977	0.970462	1.21371	0.67308	1.76184	0.987177	0.941421	1.6323	1.48517	0.717746	0.837389	1.00221	0.945282	0.780045	0.478031	0.550353	0.444557	0.723936	0.828939	0.473333	0.578175	0.363111
PC(38:3-18:1/20:2)	0.825785	0.892706	0.830054	1.25144	1.30546	0.880537	0.960786	2.65418	0.9467	1.26504	1.13394	0.658695	1.69814	0.995639	1.03833	0.621316	0.718079	0.985517	0.553976	0.772085	1.22338	0.699866	1.03531	1.13656	0.877361	0.533837	0.548754	0.929374	0.787107	0.65812	0.862194	0.840861	0.606595	0.671155	0.84647	0.777053	0.426391	0.653053	0.869862	1.6073	0.554155	0.218266
PC(38:3-18:2/20:1)	0.643422	0.582167	2.2295	0.97462	1.22915	1.10012	1.27057	1.85784	1.2091	1.78615	0.743796	1.09371	0.752442	0.864315	0.951931	0.690837	1.23033	1.1121	0.850669	0.915037	0.900329	0.884223	0.885127	1.11146	1.33818	0.990321	0.578522	0.711841	1.58107	1.15562	1.3111	0.760516	0.750396	0.472144	0.976683	0.447254	0.664116	0.872016	0.868994	1.036	0.862613	0.308208
PC(38:4-18:0/20:4)	1.15757	0.994668	1.48497	1.71531	0.910312	1.0902	1.11774	1.05221	1.1399	0.865929	0.822548	1.04635	0.549095	0.669797	0.729484	0.471505	0.8686	0.903028	0.897957	0.694911	0.356325	0.920844	0.860296	0.488548	1.46054	0.994891	1.58466	1.54243	1.01264	0.997566	1.24562	0.887899	1.0596	0.370051	0.750317	0.586181	0.617965	0.985853	0.866728	0.737224	0.569778	0.675719
PC(38:4-18:1/20:3)	1.36189	1.15902	1.11135	1.19085	0.78017	0.804292	0.944662	1.90175	1.27565	1.01937	1.18915	0.503446	1.26224	1.76666	0.649687	0.690694	1.16533	1.16218	0.785022	0.510716	1.24627	1.3464	0.879135	1.01753	1.64534	0.877484	0.809044	1.31267	1.01182	0.506251	0.884438	0.929497	1.18895	1.05452	0.562437	1.4635	0.509109	0.815962	1.46008	0.999508	0.734477	0.324541
PC(38:4-18:2/20:2)	0.568354	0.877185	2.06016	0.748469	0.760867	1.04229	1.3625	2.83011	0.93197	0.725109	0.693945	0.833607	1.52471	1.27553	0.917981	1.08148	1.10914	1.27284	0.579113	1.16608	0.92764	1.21506	0.856105	0.73925	1.15465	0.848023	0.638719	0.716549	1.05904	1.32556	0.419376	1.0092	0.891649	0.60288	0.716757	0.499775	0.812662	0.712482	1.19231	1.37582	0.571644	0.17501
PC(38:5-18:0/20:5)	1.02098	0.417388	2.40676	1.52895	0.251334	0.917552	1.37171	0.332693	1.0067	1.34348	0.805887	1.88909	0.270746	0.172637	0.508213	0.2727	0.995934	0.963971	2.51009	0.958766	0.432035	0.52919	1.11774	0.412041	0.875005	0.569137	1.12342	0.572847	2.02945	1.74869	1.08289	0.355689	0.571518	0.483824	1.16667	0.657262	0.488248	0.839553	0.466547	0.791005	0.982819	2.33143
PC(38:5-18:1/20:4)	0.779921	0.85203	1.29758	1.5387	0.801525	0.76997	0.688568	1.25127	1.24959	1.14272	0.868473	0.909048	0.596958	0.717945	0.607522	0.774301	1.0732	1.15807	0.960987	0.793635	0.633517	1.14381	0.692373	0.686563	1.26446	0.91292	1.22001	1.17165	0.58753	0.682582	1.52241	0.832976	1.0199	0.434605	0.855568	1.2674	0.687564	1.06476	1.05084	0.931519	0.620399	0.46922
PC(38:5-18:2/20:3)	1.36726	0.740948	1.55524	1.02204	0.318367	0.677532	0.906765	1.32551	0.891131	0.340208	0.953525	0.462612	1.77972	2.20123	1.00772	0.834329	1.2626	1.19905	0.651215	0.680673	0.802067	1.31401	0.565435	0.616653	1.40215	0.522178	0.43803	0.977593	0.724529	0.610099	0.591585	0.615147	0.793123	1.14068	0.381637	1.14781	0.779625	0.451783	1.52961	0.608566	0.70697	0.126623
PC(38:6-16:0/22:6)	1.45308	0.887593	1.46028	1.31713	0.604399	1.28519	1.09844	0.897561	0.917044	1.33778	0.877595	1.02759	0.835803	0.878609	1.16716	0.583755	0.477854	0.614916	1.07551	0.772564	0.726852	0.71393	0.97916	0.927962	1.16983	1.02874	0.80749	1.11517	1.21648	0.699165	0.670573	0.641229	0.777187	0.661982	1.16415	0.861124	0.675843	0.938745	0.927909	1.0807	0.939285	0.762306
PC(38:6-18:1/20:5)	0.568562	0.322532	2.6399	1.10754	0.231904	0.662197	0.863972	0.436914	0.98947	1.97621	0.627845	1.60067	0.302727	0.207309	0.430132	0.470954	1.00484	1.50781	2.78117	0.828865	0.609712	0.618576	0.769892	0.450692	0.758167	0.424143	0.909425	0.381214	1.32779	1.36404	1.15655	0.373022	0.582629	0.702113	1.0809	1.26727	0.504091	1.00818	0.614443	1.00841	1.17166	1.59781
PC(38:6-18:2/20:4)	1.27387	0.705809	2.53791	1.48742	0.393127	0.836171	0.919256	1.28956	0.883899	0.837796	0.877089	1.01756	1.07042	1.04115	1.3077	1.01193	1.09848	1.85983	0.957755	0.862569	0.642336	1.52656	0.546604	0.38745	1.38129	0.551806	0.585147	1.06845	0.604021	0.996353	0.505773	0.845392	0.929129	0.677418	0.729636	1.19728	0.815699	0.834912	1.28267	0.661626	0.712888	0.335776
PC(38:7-16:1/22:6)	0.83694	0.504489	1.84015	1.22437	0.412858	1.41058	0.742081	0.832003	1.18879	2.52453	1.37156	0.897124	1.39217	0.734737	0.654511	0.751992	0.747142	0.71939	2.0814	0.656132	0.565943	0.832825	1.14685	0.833494	1.48345	0.859135	0.566607	0.80236	0.668124	0.823116	0.373554	0.537413	0.783693	0.494497	0.69269	1.93353	0.498563	0.864515	1.69981	1.59893	0.928313	0.59436
PC(38:7-18:2/20:5)	0.791035	0.165397	3.49302	1.05038	0.0849331	0.497522	0.711618	0.196276	0.5655	1.15736	0.672956	2.28777	0.343735	0.139761	1.05	0.638077	0.953441	2.70989	3.55389	1.11029	0.576061	0.883348	0.580716	0.35635	0.634157	0.166124	0.286229	0.483862	1.31743	1.71071	0.570635	0.346887	0.383072	0.795929	0.931599	1.18068	0.683903	0.476683	0.581225	0.593138	1.59903	1.58397
PC(40:5-20:1/20:4)	0.614987	0.717535	1.60642	1.45286	1.22803	1.32944	0.939441	1.78545	2.00633	1.434	0.786773	0.788578	0.379339	0.422338	0.544357	0.505305	1.16337	1.1022	1.2463	1.1816	0.811317	0.817458	0.859771	0.803358	2.12285	1.0658	1.61637	0.836862	1.22412	0.891483	1.54059	1.29049	1.02953	0.273331	1.56978	0.479436	0.568748	0.957102	0.757233	0.997634	0.550178	0.622604
PC(40:6-18:0/22:6)	1.45314	1.02708	1.39678	1.63971	0.708852	1.49181	1.61782	0.907805	0.917089	1.10042	1.00741	1.11543	0.649628	0.792949	1.03043	0.44038	0.480862	0.51394	1.28729	0.707866	0.477316	0.539816	1.30747	0.772575	1.08639	1.07988	0.837756	1.26419	1.36539	0.891161	0.867028	0.699707	0.80487	0.4607	1.00935	0.466274	0.516328	0.875814	0.836822	0.826646	0.778753	0.682814
PC(40:7-18:1/22:6)	0.717559	0.754974	1.44364	1.25841	0.52699	1.29827	1.10689	1.47055	0.957017	1.44658	1.07281	0.777595	0.869069	0.841464	0.739241	0.619161	0.615782	0.646169	1.06665	0.713976	0.985002	0.829783	0.7573	1.04807	1.12023	0.957023	0.518305	0.73506	0.683635	0.809333	0.78067	0.722298	0.755903	0.535722	1.06683	1.00936	0.600317	0.83196	1.08065	1.42084	0.610181	0.416723
PC(40:8-18:2/22:6)	0.988499	0.505612	2.97945	1.18996	0.343999	1.32519	1.08621	0.966449	0.653767	1.33881	0.807971	0.894402	0.850596	0.878775	1.86237	0.967921	0.879283	1.49146	1.29589	1.00918	0.655376	0.711706	0.593384	1.04073	0.994109	0.548961	0.337386	0.679489	1.12293	0.665513	0.402218	0.703049	0.604102	0.64746	0.719878	1.18477	0.700133	0.398781	1.54866	1.0603	0.898337	0.354254
PC(40:8-20:4/20:4)	1.29595	0.726842	1.4487	3.54647	0.231624	1.04161	0.660437	1.08429	0.795415	1.15583	0.807352	0.875356	0.324219	0.59369	0.9153	0.480943	0.61972	1.23375	0.979622	0.606916	0.58608	1.21236	0.783008	0.3267	1.23256	0.546966	1.31271	1.14183	0.522297	0.44904	1.06741	0.509056	0.649755	0.784417	0.62276	1.51734	0.855941	0.825797	1.02081	0.441275	0.432648	0.418324
PE(32:1-14:0/18:1)	1.20694	0.324588	0.853074	1.81389	0.234935	0.67217	1.20326	1.15736	0.361085	0.640148	1.00964	0.650556	2.586	1.59633	0.444844	0.599044	0.675902	0.644886	0.786479	0.594662	0.305915	0.262184	0.669767	0.76957	1.12497	0.477111	0.265077	0.655773	1.24283	0.280108	0.371608	0.454153	0.41292	3.65942	0.88189	3.68895	0.2969	0.567085	0.650714	0.603506	0.752466	0.242997
PE(32:1-16:0/16:1)	1.00177	0.688931	0.726622	2.95003	1.22365	0.831207	1.02447	2.52638	0.257925	0.797541	0.968974	0.157681	1.81984	1.84604	1.06371	0.395374	0.203315	0.197414	0.417574	0.177334	0.932948	0.200937	1.21468	0.965898	0.910976	0.715121	0.405518	0.88084	0.950887	0.425301	0.351374	0.340471	0.511678	4.16303	0.91312	2.5184	0.247038	0.493335	0.338168	0.552258	0.645379	0.369987
PE(34:1-16:0/18:1)	1.26789	1.00095	1.23349	2.29998	1.56565	0.932591	1.76433	3.66512	0.514146	0.665153	0.634457	0.314223	0.796	1.03742	1.44899	0.583171	0.496181	0.311249	0.383018	0.387856	0.985467	0.52688	0.900681	1.10905	1.21122	0.738898	0.649899	1.39273	1.0893	0.449657	0.581489	0.85405	0.658709	1.63907	1.05993	0.681578	0.708182	0.850297	0.468971	0.469606	0.379971	0.329619
PE(34:2-16:0/18:2)	1.10053	1.05912	2.11473	1.60524	1.19063	0.650052	1.73483	2.86988	0.433376	1.05319	0.79818	0.283739	1.46733	1.13892	1.99904	0.926886	0.555283	0.315881	0.319689	0.5637	1.39544	0.691735	0.888255	1.3334	1.1237	0.651161	0.691149	1.12625	1.18926	0.677154	0.272702	0.722351	0.710535	1.72605	0.920957	0.627376	0.692581	0.755032	0.567967	0.62419	0.46718	0.284509
PE(36:2-18:1/18:1)	1.65252	0.552193	2.21415	1.85742	1.013	0.717997	1.9962	2.53981	0.50686	0.790717	0.697247	0.376645	0.652169	0.752946	1.3047	1.27909	2.48472	0.382501	0.418525	0.918978	1.10227	1.28025	0.807225	1.14766	1.04457	0.638756	0.755794	1.28714	1.51865	0.780606	0.575892	1.24782	0.6638	0.851512	0.758264	0.507681	1.32988	1.18355	1.12954	0.488215	0.480582	0.287556
PE(36:3-16:0/20:3)	1.12886	0.876579	1.68737	1.11471	0.433788	0.873862	1.7571	1.36266	0.638629	1.24897	0.706455	0.852678	1.74439	1.84762	2.54506	0.918162	0.980799	0.64563	0.599258	0.820088	0.657002	0.747996	0.821522	0.744118	0.846361	0.586908	0.499335	0.621049	1.24825	0.872847	0.399228	0.501597	0.459478	1.9064	0.837412	0.935993	0.830959	0.640957	1.05143	0.848843	1.04657	0.224132
PE(36:3-18:1/18:2)	1.38688	0.69648	2.5268	1.65004	0.921871	0.534576	1.79854	2.89847	0.466465	0.824676	0.842412	0.246498	1.24811	0.913276	1.50454	1.43388	1.60651	0.445285	0.285447	0.865638	1.72863	1.25892	0.611581	1.13659	1.04064	0.548994	0.653904	0.943514	1.23181	0.861646	0.282812	0.994139	0.635918	1.11778	0.650292	0.613114	1.08403	0.77949	0.909954	0.603403	0.427518	0.196062
PE(36:4-16:0/20:4)	1.06109	1.31985	2.02983	2.25002	1.22111	0.83984	1.19849	2.78954	0.527359	1.5028	0.99981	0.358639	0.855284	0.811038	1.46383	0.613483	0.523184	0.356035	0.528668	0.490214	1.10527	0.635591	0.806826	0.917705	1.44172	0.83294	1.12913	1.40733	1.0203	0.559016	0.547053	0.679142	0.908986	0.988559	1.13341	1.1076	0.545634	1.00547	0.457161	0.621054	0.558749	0.379675
PE(36:4-18:1/18:3)	0.432051	0.440192	4.46339	1.66007	0.391614	0.497256	1.05824	1.78662	0.50609	0.975116	0.367515	0.319746	0.9987	0.618475	1.25013	1.2156	4.01584	0.274815	0.328581	1.06737	1.94346	2.34743	0.395436	0.780593	0.757527	0.16158	0.310903	0.24029	2.33785	2.0257	0.0156247	0.354247	0.360199	0.921592	0.426862	0.491846	1.60423	0.578277	0.700004	0.530692	0.78293	0.265859
PE(36:4-18:2/18:2)	1.40564	0.339818	4.14993	1.83635	0.295653	0.362625	1.8066	1.5585	0.371767	0.762004	0.508059	0.243019	1.64467	0.634549	1.40921	1.99704	1.38447	0.711707	0.336312	0.8251	1.45282	2.16891	0.583192	0.888273	0.851579	0.269523	0.595136	0.501802	2.38808	0.82541	0.104986	0.712867	0.578662	1.17813	0.283695	0.371085	0.896214	0.601298	1.15113	0.428246	0.752348	0.148992
PE(36:5-16:0/20:5)	0.861222	0.45841	3.88123	1.3339	0.238003	0.590924	1.14897	0.77047	0.390407	2.54685	0.693095	0.745698	0.555344	0.334276	1.07819	0.386818	0.579037	0.498463	1.65235	0.673643	1.45359	0.386655	0.866247	0.74605	0.647762	0.377751	0.617234	0.430634	2.33587	0.839883	0.508537	0.3511	0.521146	2.01085	1.34115	1.13011	0.482187	0.919566	0.26676	0.637493	1.18497	1.8764
PE(38:4-18:0/20:4)	1.44082	1.25462	2.09682	2.21746	1.40472	0.902443	1.25718	2.30794	0.678617	1.56214	0.899456	0.449567	0.712109	0.803319	1.23441	0.609701	0.730624	0.426374	0.420964	0.450207	0.554627	0.712447	0.936415	0.755048	1.48953	0.999742	1.49415	1.52793	1.22228	0.621833	0.820824	0.859982	1.0023	0.58145	0.794613	0.647718	0.681519	0.881871	0.526858	0.617067	0.374087	0.481188
PE(38:5-18:0/20:5)	0.943326	0.465307	4.05528	2.00873	0.338557	0.726994	1.30579	0.624188	0.544578	2.00322	0.724727	0.908076	0.417495	0.175282	1.10379	0.295958	0.648288	0.495816	1.5304	0.693421	0.649466	0.389692	1.0828	0.608018	0.85682	0.531042	1.18364	0.645354	2.5126	1.24908	0.736306	0.402186	0.506583	1.14216	1.20944	0.751955	0.46832	0.780681	0.252816	0.592369	0.819266	2.13156
PE(38:5-18:1/20:4)	0.66739	0.852655	2.31048	1.82911	1.20489	0.82347	1.07067	3.41492	0.833677	1.52496	0.73166	0.343772	0.73473	0.687906	1.09791	0.719205	0.976779	0.513277	0.582186	0.589142	1.06247	0.969397	0.685416	0.889756	1.34338	0.798302	0.967758	1.26813	0.776219	0.738518	0.651978	0.797669	0.987224	0.475988	0.878391	1.09182	0.808152	0.973021	0.692982	0.854259	0.472731	0.395875
PE(38:6-16:0/22:6)	0.956296	1.197	2.40161	1.99356	0.986258	0.868767	1.13251	1.77871	0.597075	1.70221	0.863338	0.483313	0.68531	0.593512	1.76459	0.525668	0.323038	0.449336	0.802916	0.424897	0.946695	0.382841	0.875361	0.892793	1.24838	0.73678	0.848636	1.03674	1.62577	0.696627	0.551933	0.450279	0.771839	0.731855	1.63024	0.923345	0.575611	0.699431	0.436919	0.715964	0.665893	0.766035
PE(38:6-18:1/20:5)	0.426355	0.305018	4.9311	1.81237	0.270326	0.545618	1.25765	1.26197	0.633822	2.0756	0.791375	0.928944	0.495822	0.225681	1.06353	0.423829	0.994656	0.662011	2.12038	0.634734	1.83415	0.563359	0.932116	0.790966	0.777363	0.327425	0.90708	0.359244	2.51118	1.52284	0.698092	0.703055	0.52242	1.01525	1.35448	1.29341	0.534161	0.838275	0.262558	0.796617	0.963777	2.07229
PE(38:6-18:2/20:4)	1.48444	0.739106	2.31215	1.87148	0.72612	1.14777	1.17967	2.30686	0.543646	1.19458	0.871908	0.432548	1.23071	0.722458	1.53901	1.50913	0.811516	0.996671	1.02932	0.738535	0.756452	1.44424	0.739645	0.909128	1.18242	0.461694	0.983556	1.01972	1.34902	0.386665	0.0345563	0.832772	1.05039	0.874673	0.398869	0.915578	0.545212	0.750309	1.26754	0.753547	0.737802	0.702363
PE(40:4-20:2/20:2)	0.810755	1.02656	2.1551	0.835008	0.752392	0.726894	1.45989	2.34991	1.09467	0.829272	0.569946	0.907141	1.49898	1.3989	1.31087	1.24046	1.3571	1.2823	0.488268	0.854803	1.22507	1.07508	1.00928	0.84111	0.991477	0.612478	0.697694	0.867557	1.09632	1.43286	0.54358	0.958671	0.761393	0.57489	0.672093	0.512195	0.931412	0.853348	1.24412	1.00645	0.465186	0.442909
PE(40:6-18:0/22:6)	1.42005	1.42536	2.15352	2.19026	1.01295	0.952923	1.74038	1.42564	0.639917	1.79252	0.839549	0.5765	0.618592	0.745007	1.85702	0.503651	0.409881	0.373405	0.816431	0.329755	0.511968	0.393731	1.17573	0.884862	1.06331	0.980328	1.22742	1.26944	2.14619	0.878167	0.561086	0.517874	0.673496	0.525267	1.32712	0.480743	0.588152	0.613758	0.476921	0.611293	0.513704	0.688946
PE(40:7-18:1/22:6)	0.564873	0.900499	3.22397	2.01995	0.722599	0.778692	1.24173	2.62429	0.893096	1.79784	0.820732	0.528743	0.909529	0.667922	1.72888	0.61577	0.764418	0.499483	0.788851	0.544425	1.30854	0.622285	0.841634	0.929191	1.13158	0.675109	0.724626	1.03481	1.57637	1.0261	0.606432	0.482219	0.679331	0.595577	1.32871	0.977799	0.807649	0.648966	0.760751	0.871848	0.42511	0.480033
PI(32:1-16:0/16:1)	3.87923	0.681979	0.643931	1.18767	0.594866	0.798973	1.58335	0.849596	0.295797	0.445652	1.10172	0.383449	2.34167	2.27323	0.340898	0.272075	0.433005	0.284822	0.742884	0.469845	1.47893	0.226845	1.20272	1.92274	0.965968	0.678622	0.515892	0.867145	0.821162	0.351701	0.522341	0.422063	0.399505	3.21733	0.658784	1.26135	0.300524	0.265099	0.354514	0.431945	1.15914	0.31938
PI(34:1-16:0/18:1)	2.24207	0.758476	1.58048	1.25478	0.838214	1.47846	1.99695	1.77958	0.66713	0.667199	0.961161	0.610737	1.17628	1.26805	1.0581	0.647247	0.825192	0.642881	0.576289	0.571563	1.36127	0.379032	1.0391	1.44431	1.13954	0.879645	0.576794	1.15042	1.1275	0.542157	0.699398	0.903742	0.554188	1.24298	0.982405	0.453374	0.542329	0.691818	0.589817	0.339304	0.729934	0.28852
PI(34:1-16:1/18:0)	4.20829	0.645126	1.08992	0.813885	0.919432	1.32866	1.68556	0.67748	0.445787	0.756303	0.721772	0.536649	1.54976	1.85724	0.541231	0.362159	0.439131	0.323956	0.538197	0.3027	0.812241	0.22254	1.47471	2.1908	0.978928	0.696709	0.704944	1.02663	1.48205	0.535003	1.01357	0.426625	0.348907	1.70675	0.680444	1.19683	0.3211	0.405989	0.649702	0.517558	1.06055	0.331409
PI(34:2-16:0/18:2)	2.09979	0.871465	1.75058	1.03702	0.747588	1.03039	1.9205	1.32157	0.576433	0.603951	0.876578	0.420865	1.46477	1.75706	1.29288	0.512661	0.761227	0.527584	0.693882	0.66856	1.554	0.483024	1.0586	1.70041	1.27413	1.04718	0.770563	1.06408	1.1234	0.755709	0.468436	0.733764	0.514652	1.43465	0.944884	0.312719	0.443492	0.48369	0.572302	0.507257	0.962072	0.361015
PI(34:2-16:1/18:1)	0.964156	0.63473	1.72272	0.569655	1.36552	1.53325	1.16045	1.21323	0.359448	1.33908	1.38792	0.412769	1.96716	1.78816	0.308473	0.77053	1.18013	0.818656	0.781861	0.521077	2.61662	0.352937	0.944345	2.36952	0.962842	0.746882	0.821638	0.659722	1.10166	0.708829	0.825344	0.666748	0.383061	0.874694	0.979186	1.1885	0.412012	0.847608	0.575514	1.13158	0.706365	0.361531
PI(36:1-18:0/18:1)	1.89058	0.713125	2.44655	1.19362	0.901801	1.7087	2.15004	1.75888	0.757804	0.764112	1.02329	0.869037	1.12345	0.8763	1.24593	0.776928	0.987554	0.674895	0.641971	0.617978	0.92751	0.556606	1.16681	1.46709	0.957986	0.990955	0.639906	1.5865	1.42033	0.789703	0.956434	1.051	0.672368	0.894045	1.04162	0.343617	0.572387	0.82278	0.938231	0.400435	0.66684	0.319402
PI(36:2-18:0/18:2)	1.80023	0.913674	2.13991	0.892847	1.17909	1.43894	1.94279	1.86285	0.758397	0.793089	0.680917	0.604982	1.16217	1.34539	1.43612	0.518757	0.772467	0.525879	0.585754	0.609052	1.0138	0.459788	1.15679	1.887	1.0332	1.1068	1.00628	1.1489	1.39112	0.913545	0.704757	0.823773	0.583834	0.84181	0.925926	0.222619	0.450256	0.485368	0.78748	0.664259	0.831899	0.358481
PI(36:2-18:1/18:1)	1.01157	0.569553	3.31067	0.843729	0.960568	1.40358	1.72412	1.59643	0.517335	0.805351	0.799809	0.647942	0.918325	0.797753	1.22404	0.931658	2.37114	1.25891	0.777552	0.792409	1.94459	0.519543	0.582607	1.22238	0.885267	0.709717	0.455857	1.22144	0.985804	0.99611	0.698965	1.07235	0.471442	0.573878	0.810002	0.351107	0.780605	0.830731	1.04346	0.485884	0.526701	0.193127
PI(36:3-16:0/20:3)	3.11007	0.769766	1.20279	1.50734	0.504935	0.937987	1.68587	1.16683	0.712676	0.601055	1.10205	0.374887	2.13386	2.24306	0.577451	0.456008	0.810671	0.655753	0.691792	0.377395	1.41202	0.665228	1.05706	1.19932	1.67596	0.97476	0.799049	1.21228	1.25526	0.611242	0.516582	0.803878	0.56881	1.8634	0.572966	0.454483	0.400815	0.421921	0.454916	0.457654	0.5532	0.347097
PI(36:3-18:1/18:2)	1.18573	0.47694	3.41401	0.773006	0.930516	1.15264	1.2208	1.85147	0.678414	0.725221	0.71083	0.438798	1.07385	0.889068	1.42101	0.705553	2.18517	0.873783	0.751662	0.929016	2.65157	0.71008	0.5596	1.28935	1.23301	0.893847	0.499522	0.673029	1.0475	1.38716	0.462224	0.865209	0.467501	0.632148	0.747655	0.281264	0.640879	0.501745	0.96548	0.645679	0.554031	0.256265
PI(36:4-16:0/20:4)	2.28216	0.952674	1.71922	1.68623	0.718263	1.22971	1.47666	1.23157	0.648988	0.872762	1.55708	0.597148	1.14614	1.28176	0.969849	0.544399	0.636387	0.657202	0.988231	0.630076	1.2829	0.551618	0.97236	0.991808	1.4727	1.15229	0.961296	1.22623	0.779328	0.75986	0.560755	0.805005	0.590847	1.12868	0.862418	0.501646	0.424289	0.703151	0.419042	0.512475	0.637057	0.403258
PI(36:4-18:2/18:2)	1.27336	0.319368	5.70388	1.04285	0.284286	0.708438	0.572333	1.23569	0.599971	0.532868	0.614476	0.198361	1.7723	0.730144	1.98928	0.854877	1.67003	0.577973	0.452956	0.84187	3.2976	1.56168	0.261542	0.465462	1.82277	0.691325	0.203475	0.339372	1.86508	2.24587	0.340948	0.668816	0.434442	0.35558	0.565104	0.146159	0.524287	0.369035	0.910859	0.321401	0.307209	0.33778
PI(38:3-18:0/20:3)	2.62359	1.00276	1.23297	2.02903	0.653585	0.994637	1.56174	1.83484	1.28488	0.861286	0.890421	0.519885	1.55742	1.87632	0.797108	0.501183	0.859589	0.750612	0.633083	0.417126	0.994531	0.81892	1.34824	1.22558	1.89237	1.09477	0.958497	1.40981	1.73412	0.538715	0.748568	0.936948	0.553354	1.04605	0.571022	0.275018	0.556384	0.312725	0.754124	0.54019	0.485919	0.582992
PI(38:4-18:0/20:4)	1.54997	1.05276	1.58288	1.7268	1.1989	1.56007	1.40051	1.82679	0.786718	1.08375	0.989897	0.840147	0.787902	1.0276	1.04713	0.543954	0.616314	0.655568	0.743009	0.536607	0.708427	0.553176	1.06971	1.00298	1.4897	1.22013	1.28393	1.39233	0.956309	0.704927	0.963506	0.924309	0.601963	0.467213	0.773322	0.263764	0.461177	0.659685	0.635139	0.608744	0.430541	0.59743
PI(38:5-18:0/20:5)	1.47094	0.356372	2.92035	0.978621	0.324749	1.14376	1.43042	0.464261	0.70904	1.71321	0.791196	1.20146	0.26886	0.31155	0.835	0.385515	0.736341	0.571849	2.22495	0.757516	0.644832	0.224016	0.914191	0.811231	0.474938	0.661909	0.963982	0.36338	2.03459	1.41545	0.740193	0.253368	0.230574	0.773582	1.28287	0.213381	0.190984	0.435293	0.230917	0.586435	0.759248	1.9332
PI(38:5-18:1/20:4)	1.22286	0.723647	2.70535	1.015	0.953685	1.34225	1.05436	2.37012	0.660005	1.04995	1.00039	0.640053	1.04586	0.921536	0.909237	0.741796	1.00948	0.84538	1.10396	0.87491	2.27476	0.640992	0.66656	1.21027	1.30885	0.957571	0.57287	1.08036	0.696349	0.950632	0.661302	0.857834	0.689464	0.630391	0.763553	0.342553	0.494533	0.816108	0.769082	0.73074	0.561916	0.329122
PI(38:6-16:0/22:6)	2.0908	0.648659	2.01518	1.04568	0.736436	1.33499	1.41296	1.01709	0.570754	0.857941	1.31457	0.644564	1.11877	0.699409	1.10513	0.504356	0.633199	0.471713	0.955475	0.801185	1.39821	0.402759	1.1276	1.78915	1.03907	0.984301	0.745795	0.772745	1.21714	0.724366	0.695704	0.73551	0.593205	1.26292	1.64404	0.514807	0.38971	0.758269	0.317309	0.543857	0.97184	0.477092
PI(40:6-18:0/22:6)	2.33707	0.817826	1.9243	1.38284	0.980813	1.78119	1.93362	1.1943	0.630576	1.18695	0.946222	0.91188	1.19421	0.733991	1.14356	0.436391	0.809804	0.368364	0.876855	0.63773	1.08857	0.305109	1.51248	1.68528	1.02515	0.975052	0.949421	0.91932	1.4565	0.742076	0.947071	0.726938	0.610767	0.848398	1.4622	0.432545	0.395224	0.623758	0.50317	0.610945	0.755417	0.499189
SM(32:1-d18:1/14:0)	0.706411	0.861301	1.68622	1.32713	0.504416	1.41781	1.84327	0.82536	0.592546	0.797007	0.667774	0.941325	0.932831	0.995946	0.926271	1.10198	0.608127	0.815612	0.612673	0.649031	0.518759	0.475095	0.865482	1.00767	1.08068	0.651387	0.738295	0.972594	1.01362	0.664455	0.378387	0.47687	0.615503	1.0377	0.672616	1.52409	0.66621	1.11471	0.964831	0.828696	1.05888	0.494432
SM(32:2-d18:1/14:1)	0.859166	0.534919	1.85012	1.38101	0.435191	1.20366	1.69806	1.02345	0.819298	0.874682	0.602659	1.24189	1.42389	1.53548	0.89741	1.1734	0.947059	0.975857	1.17768	0.995176	0.646685	0.742077	0.92679	1.04871	0.962982	0.621615	0.475731	0.600443	0.969915	0.531916	0.400314	0.537597	0.812488	1.26981	0.64266	1.49735	0.730024	1.48969	1.12163	0.86501	1.74642	0.475349
SM(34:1-d18:1/16:0)	0.769908	1.6645	1.48546	0.914353	1.53982	1.76385	1.3509	1.67418	0.735947	0.948454	0.583733	0.598261	0.685983	0.772603	0.923405	0.765602	0.915998	0.653205	0.470135	0.543811	0.530096	0.458264	1.3052	1.10225	1.2171	0.955501	0.934502	0.964348	0.991543	1.40185	0.927324	0.975421	0.582637	0.68747	0.940371	0.687296	0.489983	0.831624	0.521822	0.553695	0.491297	0.423228
SM(34:2-d18:1-16:1)	0.750162	1.07546	1.53465	0.969695	0.765508	1.09201	1.04176	0.988157	0.573904	1.14772	0.663107	0.710208	0.956211	1.22744	1.28616	0.926631	0.54173	0.891376	0.823579	0.726198	0.656283	0.621927	0.820902	0.89067	1.06417	0.714226	1.0442	0.793946	0.885506	0.791389	0.500783	0.704212	0.670815	0.857019	0.973389	1.07236	0.776413	0.891007	1.01584	0.913879	0.97122	0.439487
SM(36:1-d18:1/18:0)	1.01839	2.69294	1.52387	1.67084	2.11875	2.30224	1.947	2.11099	0.908097	1.49123	0.499255	0.711501	0.654612	1.06786	1.0427	0.738126	0.601596	0.636836	0.526537	0.372708	0.391782	0.429338	2.06321	1.56118	1.64104	1.99656	2.00957	1.42796	1.20853	1.36988	1.22597	0.860475	0.543781	0.531295	0.993244	0.710898	0.568699	0.89279	0.473475	0.495208	0.438775	0.458779
SM(36:2-d18:1/18:1)	0.665384	1.39624	1.29937	1.23224	0.973018	1.14107	1.083	1.08106	0.69563	1.35927	0.467335	0.801147	0.712633	1.2251	1.13198	0.955091	0.526385	0.890584	0.822806	0.551402	0.522886	0.625887	0.944056	1.19296	1.46774	1.14867	1.53626	1.11987	0.936389	0.848258	0.643537	0.649228	0.588698	0.563987	1.03102	0.889289	0.771983	1.0186	0.739094	0.648977	0.579602	0.425001
SM(38:1-d18:1/20:0)	0.751652	1.40068	2.2018	2.3313	1.54091	2.19702	1.83676	1.85988	1.42524	1.29009	0.754974	1.00756	0.838207	1.01151	0.892169	0.618138	0.595294	0.726622	0.419652	0.566722	0.612117	0.596503	1.40842	1.46767	1.58138	1.51973	1.23667	1.54875	1.22111	1.19911	0.769347	0.873506	0.647472	0.665882	0.785453	0.634001	0.595567	0.83478	0.90624	0.583835	0.746072	0.46145
SM(38:2-d18:1/20:1)	0.493132	1.20254	1.56185	1.30236	0.977108	1.38271	0.980246	1.24154	0.949834	1.11641	0.660705	0.880016	0.687727	0.93341	1.06851	0.813733	0.578696	0.819256	0.692755	0.651119	0.627376	0.72643	1.36228	1.06628	1.50556	1.52932	1.26009	1.01175	0.929459	1.24875	0.73856	0.928974	0.604195	0.515242	0.866279	0.549428	0.683963	0.726537	0.603949	0.601887	0.579318	0.41906
SM(40:1-d18:1/22:0)	1.25976	2.16273	1.96725	1.80072	1.73395	2.23049	1.681	2.3703	1.21894	1.30852	0.98588	1.18713	1.08411	1.14254	1.06187	0.713626	0.908304	0.997826	0.682368	0.715196	0.775214	0.816333	1.9224	1.52674	1.80437	1.74801	1.53203	1.76631	1.39558	1.36414	1.29412	0.989	0.791559	0.785286	1.05086	0.658973	0.879903	1.03567	0.918619	0.746218	0.790171	0.673973
SM(40:2-d18:1/22:1)	0.761646	1.37582	2.20418	1.72165	1.1768	2.11258	1.42337	1.43045	1.06468	1.07974	0.819886	0.987306	0.777126	0.901501	1.00239	0.586109	0.656576	0.661441	0.679443	0.728855	0.537478	0.62024	1.39427	1.28105	1.55263	1.20607	1.00443	1.29946	1.22819	1.1212	0.699557	0.895015	0.688836	0.655299	0.770468	0.58195	0.573491	0.791741	0.738276	0.635039	0.629544	0.453296

## Sheet: supplementary table 2
Genes	R1	R2	R3	R4	R5	R6	R7	R8	R9	R10	R11	R12	R13	R14	R15	R16	R17	R18	R19	R20	R21	R22	NR1	NR2	NR3	NR4	NR5	NR6	NR7	NR8	NR9	NR10	NR11	NR12	NR13	NR14	NR15	NR17	NR18	NR19	NR20	NR21
A1BG	1.86E+08	2.67E+08	2.25E+08	2.04E+08	2.57E+08	1.98E+08	2.78E+08	2.12E+08	2.96E+08	2.51E+08	2.43E+08	2.04E+08	2.16E+08	2.35E+08	2.53E+08	2.28E+08	2.87E+08	1.99E+08	1.93E+08	2.56E+08	1.64E+08	2.39E+08	2.59E+08	3.34E+08	1.71E+08	2.55E+08	2.56E+08	2.68E+08	2.04E+08	2.76E+08	2.72E+08	2.94E+08	2.61E+08	2.43E+08	2.78E+08	2.78E+08	2.33E+08	2.89E+08	2.23E+08	2.53E+08	2.04E+08	2.09E+08
A2M	1.08E+09	1.26E+09	1.73E+09	1.28E+09	1.32E+09	1.69E+09	1.60E+09	1.85E+09	1.49E+09	1.48E+09	1.24E+09	1.31E+09	1.58E+09	1.24E+09	1.38E+09	1.50E+09	1.50E+09	1.37E+09	1.87E+09	1.55E+09	1.79E+09	1.59E+09	1.71E+09	1.49E+09	1.30E+09	1.81E+09	1.42E+09	1.10E+09	1.06E+09	1.34E+09	2.41E+09	1.51E+09	1.82E+09	2.80E+09	1.38E+09	1.31E+09	1.42E+09	1.46E+09	1.18E+09	1.37E+09	1.43E+09	1.37E+09
ABHD14B		33146.2			119741			28984.3	30375.7	105547	23725.8	11325.5	16317.4	17859		17959.4			143094	74099.6	52904.2	50157.2	24391.6	13905.8	30955.8		34113.5	153895			33890.2			25477.2		22050.2			28383.4	47666.5	15531.8
ABI3BP	446529	375663	388119	434667	582667	369566	552017	488318	495266	301073	428179	540264	554409	486509	489467	473757	691209	410098	572979	364117	594542	571375	504289	533411	643396	661583	413460	633077	478412	1.01E+06	510446	796832	580461	360562	446799	615174	586854	651261	596293	483325	346194	365155
ACAA1															39303.5	28445.7				28078.7	25680	26555.9			43963.7		26773.1			32191.9		31023.3		38008.1
ACAN	214536		208357	284063	291614	177220	196345		174899		257734	261691	275975	247865	219936	240597	249445	172586	199210	210970	211726	262933	242697	226192	195002	186186	175467	211557	125148	183324	366754	250891	251856	227809	184247	176303	157536	238492	245292	209307	309028	228753
ACAT2	35906.9	15301.3		36490.5	83325.1	74779.4	21888.8	30136.1					49761.6										38786.1	29808.7	39176.9	52653.4		19072.7			49564.1
ACE	443164	195713	309922	622631	316218	374626	244670	489046	429275	356581	235724	351329	663668	433701	274443	536161	553053	538997	300554	477677	548572	515746	385176	265699	374273	359959	368792	247390	353755	706159	399547	331945	286703	398294	466923	176317	367771	293675	494369	481703	337375	416060
ACE2	140196	82432.7	91681.6	143664	105661	88812	117849	94735.1	136364	134554	106677	130140	103155	93050	94425.2	110134	107883	97372.3	100849	143608	78758.8	120294	93841	114907	100581	100376	100078	127416	148298	96712.4	107015	128030	96226.6	104615	75414.4	123423	119097	89684.6	115224	141210	94087.9	116432
ACLY	257956			145078	415292	525067					196997		129106	102549	409661	127084	131604	120715		183767	93186.4	73042.8	192088	187426	109432	149759			206741	112490	166231	312238	117074	104608	72349.6		351245		65487.1	127507	108925	127841
ACO1	34834.2		57928.8	38422.7	41654	38931.7	48253.8	45252.3	25953.2	38653.7	26269.3	44208.4	41517.1	45162.9	78924	39543.4	75372.6	63151.3	53368.5	30612.1	37033.7	28410.2	55190.3	40558.4	45732.7	35923.4	35109.7		33859.9	32301.4	44414.5		50237.1	48872.4	54697.4		29146.9		43482.9		44768.1	29451.7
ACO2															31806.8									29813	15415.6					26786
ACP1	29783.6	12155			141606	116114				38733.6	42819		54602.3		26068.8	61645.1	20412.1	31185	67466.9	56992.2	52074.4	30228.7	48992.8	47955.5	33617	47231		22755.4			73374.1	53535.2	12553.3	75630.8	13945.9	30472	18234.8		24729	43441.2	26910.5	37805.3
ACP2															9978.61		21631.9	19596.4	13470.7	15668.4
ACP5	97761.6	37114.7	65416.6	17080.4	25898.3	59615	95519.1	20792.4	46734.1	58298.1	33198	26510.3	35275.9	47713.4	26936.6	52870.8	25752.8	68637.8	44981.2	30527	46548.3	33171.1		44979.6	36319.8	59998.6	33582	47051.9	46754.5	39250.3	22652	63981.5	40835.4	30642.8	71992.3	57471.9	89404.9	20529.5	41049.3	37274.3	37204.3	37518.4
ACTN1	101310	213135	186958	118685	135599	211779	57738.2	93634.9	135657	219018	138613	103556	131753	105395	149851	210414	139234	214373	262771	272362	240037	204561	173625	124793	152591	134373	250175	87533.3	151698	119091	155578	196613	175561	101264	115398	149613	171315	134492	197667	376357	208411	260783
ACTN4	32502.5	45951	28548.4		31464.4	26438.8	24968.1	18745.1		45344.6			31263		30456.9	19124.1	31806.3	24616.8	33750.3	36181.8	33337.8	41378.4	34890.6	26348.2	23174.3	27416.6		39275	36174.5		20575.7	10297.8	18391.2	29856.2	30168.8	40439.7		20471.2	27315.4	48270.1	36278.6	43572.8
ACTR2	76264.7	95123	85277	66241.7	62970.2	58795	55319.3	77511.2	78275.6	62756.7	68751.7	42782.9	49421	39579.9	71575	88594.7	84223.4	75974.5	95370.5	85387.7	82543.7	89250.5	60830.7	55880.5	68435.6	67668.3	63803.7	59746.6	83710.5	66378.5	56222.8	70477.4	69126.2	47075	44617		48469	63529.2	57441.6	135525	97551.4	133947
ACTR3	64609.5	103179	69216.8	57274.9	77088.3	113691	76294.3	89161.7	77051.4	105184	49891.9	42572.2	59202.5	62644.1	90591.5	107801	88311.5	85645.8	126361	138789	121457	130699	73755.3	71354.6	75569	76854	75692.8	52516.6	120058	73911.3	60079	76307.2	82299.9	67928	48501.3	59777.8	52195.2	75377.2	80616.7	182656	123156	170182
ACY1	117445		46989.5	56948.5		45120.8	52407.4	50853.9	22185.7	63511.2		39280.6	47613.7	110853	78815.7	30463.8	38775.2	60558.4	37811.3	28088.8	53784.9	47009.1	37367.4	45903.1	120417	64382	32023.8	36405.9	28035.9	30796.6	54012	27645.3	27930.8	57892.3	35665.7	42317.3	54900.6	23694.8	46503.5		44163.8	31969.4
ADA2	376206	221401	256947	360880	362836	388602	365895	618800	325788	344330	215837	231532	417364	350469	323274	313558	471312	258368	310929	351922	348985	307398	305239	239191	269280	307685	212710	261054	347217	348057	216998	356142	397759	454196	344731	259974	266132	356756	211569	221284	268637	148918
ADAM10	12872.6	21216.7	23986.4	15546.6	11921.5		12215.8	11882.3	20464.7	29319.7		22149.5	13062.7	18344.3	21126.3	33164.9	19175.5	32723.7	35261.1	50059.8	35275.2	42155.3	15515.8	15296.3	32504.5	16853.5	15814.9	18472.8	10986.9	16284.8	13487	12286.5	20524.6		18427.9	15417.2	32185.4	15788.9	38694.2	33045.8	15403	23876.5
ADAM15	19710.1	17246.5	23982.9	20405.3	14501.6	16851.1	24423.8	21342.1	18163.8	18264.1	20908.6	23672.8	38440.7		37228.3	28390.8	26231.8	34339.1	17639	22086.7	37186.2	31712.1	15318.1	23191.2	25058	17309.6	17766.2	14217.8	16535.7	24454.6	36677.3	22058	30861	71854.1	38505.1	36481.8	32796.3	38265.9	29837.7	33086.9	25802.8	33773.8
ADAM17	13541.1	16632.7	15451.5	13303.1	30106.8		16652	30133	10785.4	8772.23	16789.3		16235.6	15859.9	30514.3	13937.9	22158.1		13342.2		9811.21		13879.9	16404.5	24650.3			14627.1	14941	21101.8	17910	5110.62		13960.5	16074.3	12545.2	6844.19	16846.8	8403.29	14245.7	5331.24	7262.93
ADAMDEC1	175341	119339	149179	124226	161914	172103	282029	181908	152946	128410	174473	133767	120387	103347	181255	134894	193109	159955	161508	169004	187204	155462	154564	178333	124933	113055	115034	134704	132271	170342	386913	137991	145759	216163	183125	248021	175814	215488	101345	167744	141849	271863
ADAMTS13	692015	737997	788480	1.15E+06	645439	699870	552620	382667	693465	508478	713596	653727	518919	581680	573274	618173	596884	670363	512614	692796	769790	569480	818720	848856	899647	802312	651289	582031	583467	588111	724625	648359	461811	684691	374270	495147	390656	503775	613382	460282	651577	735797
ADAMTS8	26012			42426							52550	28792.4	86837.9	48687.8	54653.5		67409.8	60004.3	33511.6	50332.3	34757.7	41341.9							30854.3		87933.2		57590.4		40946.7	68737.5	52463.8	64899	33479.3		29866.2	64293.9
ADAMTSL2	225983	188415	121183	166000	229546	148244	200356	235544	159047	139854	169362	128193	204468	230969	257622	195340	142452	131117	106731	161971	220587	162657	198130	221786	224220	201776	245253	144057	183752	190051	232116	243083	136413	205655	223430	194591	193978	126455	127297	140900	199823	211763
ADAMTSL4	202464	520880	691128	493057	544463	440893	644683	435597	482625	483520	603815	590087	594401	492568	576754	655490	529751	612565	557225	632370	504852	482399	316304	419424	502573	389265	496494	418674	575642	790443	458751	520613	669034	556913	1.03E+06	547914	585621	589479	458376	525843	400291	404066
ADGRE5	109251	32985.5	92552.8	67904.8	53344.9	58245.7	51195.5	102177	67290.2	71938.4	83656.1	82683.5	90794.4	89931.8	77828.8	101971	115853	95265.2	64201.2	88439.9	114353	81853.6	70604.6	70554.3	81424.7	59989.4	47596.7	65540.3	93786.9	67340.1	67586.9	64312.1	64248.5	79969.6	87817.9	86400.1	89571.1	94084.4	61096.6	85405.9	75364.6	85979
ADGRF5	495092	348824	334342	544027	240678	290581	207416	467657	398441	365232	221998	363208	306602	519953	269130	472068	330292	338227	279185	417114	291823	289060	403401	305703	416531	313864	203376	279487	407596	256751	450098	370439	226598	353820	200944	225129	326618	209868	313658	264027	254452	258614
ADGRG6	334894	191441	308264	244506	342173	296819	249072	251588	336182	317942	339472	206764	305639	228508	246733	280820	185467	225887	313455	260732	232341	231569	299815	294317	281099	270540	274415	298679	324427	220780	222731	239917	268964	231536	311048	258766	217340	416077	332021	286997	307311	282289
ADGRL4	169508	85642.7	106608	223152	56051.9	124511	94332.3	158112	153242	121099	125955	129774	124190	174211	81970.3	206830	140363	185780	128316	179239	74630.9	94723.1	111370	129385	116210	163869	96137.7	96270.3	133960	139500	163321	158712	42259.9	87732.3	86405.2	86350.9	171867	97983.6	138241	115424	72242.8	119783
ADH1A	61903.9		192020	30699.1			11210.2	25877.9			4256.8	9301.48	9630.08	60802.8	33281.2	6305.11	20589.3	12424.3		4086.78	6903.18	29121	7196.25		93065.6	37440.9	23881.8	17286.4	12171.7	4351.32	8437.46	6182.39	7371.06	8514.61				7400.68	13769.2			4470.28
ADH1B			2.07E+06	1.39E+06										456357								245387			1.13E+06	1.38E+06
ADH1C	65834.6		77054.8	23242.8										46243.3	22994		16460.2	12903.3				21910.8			59136	23101.1									4886.66				10518.6
ADH4	711049	125653	913274	372833	154530	114776	198635	202544	97161.8	154196	108054	143065	213639	566252	441337	103606	161222	258022	142972	71932	101980	237796	174871	180700	937579	386894	183707	215569	196482	112100	156104	126954	146281	188380	126201	114197	176794	78610.1	234553	102604	117981	170421
ADH5	45347.4	26990.9	35848.3	30436.8	57697.6	54158.1	29502.5	35790.3	26698.1	31738.7	34231.1	35148.2	37300.4	39467.2	30686.6	39807.2	42820.8	29059.6	28405.3	34389.8	51058	37047.2	35612	31441.1	59717.4	56952.1	38897.6	30845.9	32531	33600.9	59538.8	35918.6	46142.1	37950.3	31731.6	32564.8	29089.9	24573.8		60180.9	38380.9	35924.9
ADIPOQ	1.43E+06	5.50E+06	1.24E+07	2.09E+06	5.95E+06	5.00E+06	4.14E+06	1.61E+06	3.05E+06	8.59E+06	8.52E+06	2.10E+06	2.48E+06	3.20E+06	2.68E+06	8.12E+06	7.29E+06	4.87E+06	4.04E+06	8.00E+06	4.35E+06	3.39E+06	4.01E+06	2.92E+06	4.11E+06	3.76E+06	5.49E+06	2.16E+06	5.58E+06	1.27E+07	9.23E+06	5.76E+06	4.85E+06	3.45E+06	4.28E+06	7.53E+06	5.21E+06	2.67E+06	6.20E+06	7.58E+06	3.71E+06	1.35E+06
ADSL					130324	186742	84232.5				164098		101359			145786							79188.2	74508.3		112632		76570.4			121613	95429.1		131162
AEBP1	15068			10694.4	12545.9	13063.7	11284.1	9606.79	7012.08	14100.2	4554.82				14140			7532.42		7225.52			8076.96	11534.2	9622.73			5311.09	7671.08	10307.3	3524.09	10427.1	3777.31		15222.9			3994.61				10428.6
AFM	1.08E+08	9.34E+07	9.73E+07	1.92E+08	5.49E+07	7.86E+07	6.75E+07	1.09E+08	1.60E+08	1.44E+08	8.11E+07	1.07E+08	1.08E+08	1.66E+08	1.24E+08	1.27E+08	1.11E+08	1.15E+08	1.18E+08	6.83E+07	1.16E+08	1.43E+08	1.02E+08	1.19E+08	2.04E+08	1.23E+08	9.11E+07	1.12E+08	7.92E+07	8.85E+07	7.79E+07	9.77E+07	9.84E+07	1.20E+08	9.70E+07	9.92E+07	1.17E+08	5.82E+07	1.37E+08	8.37E+07	1.13E+08	1.27E+08
AGA	200610	251176	155220	233870	293691	138123	188023	259183	202310	143946	138722	231807	238446	297396	171044	214454	281349	184454	157259	276587	266432	276291	176932	247355	187036	289816	288061	362465	202451	242900	241382	232473	227211	212769	219603	308878	222630	211384	242803	192545	132076	154263
AGRN	82904.9	42149.3	35104.2	60744.6	32984.5	32361.1	51380.1	63387.1	56851	81554.4	34273	43646.8	49944.9	40661.5	41630.6	44115.5	42548.7	57158.2	28448.2	42829.2	54526.7	44368	54096.8	66435.6	54609.7	54717.7	39194.7	42413	39283	46836	36614.3	67369.8	40650.6	56927.9	30503.3	27520.9	20193.5	32818.3	41431.4	29438.7	51250.7	57342.8
AGT	1.13E+08	1.27E+08	1.22E+08	1.32E+08	1.22E+08	1.30E+08	1.24E+08	1.48E+08	1.36E+08	1.73E+08	1.12E+08	1.24E+08	1.43E+08	1.47E+08	1.51E+08	1.34E+08	1.12E+08	1.10E+08	1.52E+08	1.17E+08	1.05E+08	1.18E+08	1.40E+08	1.22E+08	1.17E+08	1.54E+08	1.50E+08	1.16E+08	1.34E+08	1.22E+08	1.19E+08	1.19E+08	1.02E+08	1.55E+08	1.00E+08	1.46E+08	1.55E+08	1.38E+08	1.39E+08	1.06E+08	1.45E+08	1.52E+08
AHCY	72989.8	64282.1	64199.8		182908	245589	137369	63063.8		42624.8	54814.1		50754.4	60523.9	67472.8	83970.9	41299.9	44184.7	44599.1	28445.5	70727.8	61548.3	82445.8	149232	47279.9	75409.3			89835.2		114244	88297.6	38877.8	118160	32814.4	66280.9	93970.6	47276		119696	43341.2	38570.2
AHSG	2.82E+08	1.80E+08	2.11E+08	2.43E+08	8.47E+07	2.43E+08	1.67E+08	2.35E+08	2.79E+08	1.85E+08	1.86E+08	1.88E+08	2.29E+08	2.75E+08	1.57E+08	1.68E+08	2.62E+08	1.54E+08	1.65E+08	1.68E+08	2.43E+08	2.63E+08	1.52E+08	2.22E+08	3.09E+08	1.88E+08	1.68E+08	2.14E+08	2.19E+08	1.85E+08	1.95E+08	1.75E+08	2.08E+08	1.77E+08	1.94E+08	1.43E+08	2.28E+08	1.37E+08	2.19E+08	1.87E+08	1.96E+08	1.81E+08
AHSP					60205.2	41096.5		6559.31			32577.6		16564.4											6752.41	14186.5	29671.8		9861.13			24296.1	22658.3				28725.2		9017.42
AK1	85440.9	42728.3	58824.7	25647.1	538060	560170	22188	39950.9	16836.2	78167.6	128570	16004.9	88817.7	20801.4	25260.3	99899.6	9750.68	70979.8	106535	156019	132961	72519.2	184302	89704.4	81859.7	120386	44524.7	53262.4	44183.9	22964.8	238596	116813	33026	139841	21091.7	82489.6	49285.8	61873	69236.7	118498	34622.6	75755.6
AKAP12	13759.2	34328	15881.2	15605.5	23467.4	23083.9	14399.4	19478.4	16725.4	16453.4	14718.2	23928.2	23900.9	16753.4	14506.2	20806.2	18296.4	19729.7	14856.5	18737.4	22577.7	11729.9	11544.7	19621.7	22639.6	17487.4	15640.5	11587.7	19087.6	31285.7	18394.9	16982.5	19499	26518.6	16876.1	12703.8	19612.7	11549.5	12709.9	10632.8	16578.7	18586.2
AKR1A1	62817.4	54954.3	86136.5	61504.8	79385.2	105998	76690.2			89792.4	79605.9		56551.6	72257.4	113823	120553	61394.9	58701	118159	87306.1	132493	104170		112948	94273	120335	81376.8		61646.4	87582.5	188647	94954.6	135403		112990	58107		129047		138533		107276
AKR7A2			6567.11		21306	17577.6					1875.31								3801.57		8907.62		10474.3		2694.74						6723.67					1870.9
AKR7A3	10741.7																								40200.2
ALAD	157287	32343.1	130730	66353.9	665361	1.22E+06	64665.3	81756.9	28742.7	122357	219562	33961.4	143061	32076.2	84485	234014	25802.6	38240.4	73106.8	55235.1	226864	45378.7	370942	224640	133911	236724	48195	129629	42066.5	54202.5	574081	222015	82360.2	392537	18390.9	137269	64874.1	82015	33733.1	85238.6	53258.4	38309.3
ALB	1.78E+08	4.37E+07	1.21E+08	1.05E+08	2.73E+07	8.89E+07	6.72E+07	9.74E+07	1.25E+08	1.16E+08	2.50E+07	5.07E+07	4.19E+07	4.33E+07	3.66E+07	3.59E+07	4.75E+07	4.22E+07	3.25E+07	3.57E+07	3.23E+07	5.09E+07	7.88E+07	1.56E+08	1.84E+08	5.07E+07	2.37E+07	7.28E+07	7.43E+07	7.19E+07	3.79E+07	6.80E+07	3.33E+07	3.00E+07	4.56E+07	3.47E+07	5.47E+07	3.77E+07	3.82E+07	3.47E+07	2.75E+07	3.44E+07
ALCAM	554078	379289	383418	451856	588151	463030	600150	454528	581778	366646	721847	413820	459103	577820	532513	582100	605074	512753	473244	653763	544895	432589	533488	454689	508694	437959	388704	489691	583573	609773	545616	499296	486794	524612	825995	469998	483502	559163	424586	495125	482091	568494
ALDH16A1			21993.2		44186.4	52065.7																								16023
ALDH1A1	1.46E+06	285876	956611	527426	2.25E+06	1.75E+06	349820	661764	266905	490637	460388	441357	545209	932701	582118	497405	343753	396504	305330	197998	562577	343235	807197	557461	1.64E+06	910483	454463	508591	305721	286320	1.01E+06	677619	331996	755265	349348	361824	373416	367715	401395	463027	332181	248726
ALDH9A1	57613.6	21604.4	16934.9	33085.2	60595.2	87670.7	27342.9	71198.3	6760.84	75440.3	48175.3	14066.5	45191.5	54629.3	66421.2	48860.5	44033.6	53890.7	44440.3	26806.7	36996.3	36793.1	31610.7	38807.4	100124	68398.9	38260	33545	18521.6	23727.9	57586.3	29450.1	39345	88467.2	29344.1	21394.4	43678.9	33452	43780.4	40485.6	36726.7	40155.7
ALDOA	434287	591704	580557	378336	1.18E+06	1.08E+06	348407	501850	379609	507215	498488	574555	532512	407585	692168	726575	576863	514757	470926	557238	730179	596502	614157	514372	571527	612641	540154	453763	534964	568590	737373	613029	428091	758605	943258	446811	392478	327409	378648	548541	591693	549189
ALDOB	2.14E+06	206973	864098	1.30E+06	207952	355491	378920	959796	377757	1.01E+06	397773	436891	744146	2.41E+06	1.41E+06	316061	515928	852522	736009	318308	287613	546154	605397	531585	1.91E+06	1.05E+06	445478	408001	518764	464681	814899	326766	301161	785211	395351	489757	496051	184433	559290	225820	575049	535987
ALDOC	44983.9	60322.6	62636.9	50759.5	65257.1	63685.2	44940.8	39181.1	64149.2	77433.2	45135.1	50038.9	50505	89521	117003	65494.8	64433.5	55371.2	49676.9	59213.7	48844	42255	52136.3	45277.6	69121	45381.8	66722.5	65980.9	44053.4	63268.1	56783.9	32684.7		69215.2	61491.9	41781.7	56175.4	36623.5	44066.9	78960.8	58007	55386.6
ALPL	45076.3	98462.4		32349.1	47212.9		54338.7	55476.8	54137.1	30696	48918.6	40244.8	32996.5	65632.8	64810.9	45626.6	34090.5	40794.1	28110.8	43734.9	20293.5	48914.9	109813	49899.4	19257.3	81808.6	61953.4	56015.7	34727.1	43473.5	76638.7	67354.5	49047.2	52532.5	91963.6	64266.1	144440	91256.2	30413.4	52109.2	70906
AMBP	2.76E+08	2.38E+08	2.71E+08	2.35E+08	1.92E+08	2.73E+08	2.90E+08	2.90E+08	2.49E+08	3.04E+08	3.97E+08	2.21E+08	2.46E+08	2.25E+08	1.93E+08	1.66E+08	2.05E+08	2.50E+08	2.60E+08	1.93E+08	2.28E+08	1.91E+08	2.53E+08	2.75E+08	1.23E+08	2.17E+08	2.03E+08	1.71E+08	2.33E+08	1.91E+08	1.71E+08	2.34E+08	1.86E+08	1.79E+08	2.34E+08	3.07E+08	2.95E+08	2.58E+08	1.61E+08	2.35E+08	2.82E+08	2.29E+08
AMY2A	170834	55092.1	130544	67601.6		95219.1	24570.6	122303	88236.4	71985.1	72775	90032.9	70961.6	23311.4	95663.4			78018.2	98586.2	100771	40991.9	79684.3	82308.3	37324.6	98493.1		14238.9	36216.5	55539.3	130538	69233.2	70701.7	71917		141023	66603.7	74714.8	87922.1	58830.4	114061	91492.4	148826
AMY2B	97814.6	29226.2	53398.7	53683.7		83851	36873.8	126903	57112	43663.4	60001.2	60271.2	64505.9	36577.9	53722.4	25227		62591.5	48385.9	60958.8	45414.2	46204.3	62728.5	40363.8	61647.3	33431.3		50876.6	45339.2	62751.5	52006.9	47904.3	38351.2		66653	39309.4	39249	37917.3	42443.4	52971.4		67251.3
ANG	2.03E+06	875363	933222	809731	1.20E+06	1.01E+06	1.08E+06	1.26E+06	952383	668295	1.13E+06	912574	933631	1.18E+06	1.09E+06	699454	1.45E+06	1.02E+06	1.35E+06	800396	832946	1.11E+06	942319	1.03E+06	1.01E+06	767438	952149	882808	1.28E+06	841747	1.29E+06	1.16E+06	794405	876291	1.36E+06	1.62E+06	1.40E+06	708610	1.29E+06	1.06E+06	1.03E+06	1.60E+06
ANGPT1	44021.9	50452.2	53982.8	58777.7	54593.9	72377.3	70194.6	72379.5	78661.6	48117.9	60888.5	84990.3	47655.2	58935.8	60601	54094.4	83432.6	73487.8	70322	61223.2	75654.4	61139.5	76215.8	69057	53811.2	48969.3	55102.7	42950.9	34828.8	37784	108759	76143.9	39940.6	37974.7	15290.5	62554.9	40574	54084.1	51268.6	82036.3	53785.8	41311.2
ANGPTL3	713713	341489	546457	270289	361685	384412	317472	417738	340611	396293	528819	369656	402787	360250	471284	393627	317936	398949	447158	496867	540659	293223	305829	410093	373475	318245	464546	294073	471085	242854	399754	431964	345249	642902	453068	356740	300045	485084	346748	390056	573684	367055
ANGPTL6	119791	57699.6	91982.8	119016	53914.5	99613.2	108499	78505.8	118624	106757	62087	63116.3	85564	99674.4	136918	93217.2	93054.1	70427.7	98064.5	94271.4	71417.2	73541.1	55933.5	85784	60561.4	73629.9	84078.7	64433.4	57323.7	56900.8	117652	108361	45855.1	62781.6	77783.2	75088.8	58262.8	55395.5	51974.6	69963.8	113613	75631.3
ANPEP	1.29E+06	1.27E+06	1.46E+06	1.34E+06	1.76E+06	1.82E+06	1.38E+06	1.46E+06	1.28E+06	2.41E+06	1.95E+06	1.15E+06	1.63E+06	1.21E+06	1.70E+06	1.56E+06	1.19E+06	1.42E+06	1.32E+06	1.29E+06	1.65E+06	1.46E+06	1.37E+06	1.11E+06	1.93E+06	1.99E+06	1.01E+06	1.54E+06	1.29E+06	2.20E+06	1.45E+06	1.78E+06	1.53E+06	1.19E+06	2.35E+06	1.65E+06	1.63E+06	1.57E+06	1.73E+06	1.40E+06	1.30E+06	1.22E+06
ANTXR1	125286	101533	363435	270921	124494	113442	161327	124688	209494	149806	162288	271246	236379	208623	155992	338489	209735	358764	240407	305562	285704	211669	141357	151998	342280	168420	115082	148137	170547	249808	211620	131595	173449	164113	181756	279428	219114	121153	165185	181513	141480	149206
ANTXR2	284515	191528	969169	650885	232525	483771	358768	358608	390396	311399	333669	515831	708936	426075	396075	567879	631740	695980	586760	622135	569550	469499	299770	297701	1.08E+06	283830	257980	352810	484595	617116	535973	425852	597608	413740	365156	578475	499544	281119	365662	439904	269301	376002
ANXA1	43776.3	40157.5	38083.4			27311.2		29881.1		49306.4	24227.1			26533.5	28743.9	23941.6	16640.4	36277.1	25906.5	23473.7	11795.8	30330.9	22531.9	15807.3			20003.1		53174.1		10028.3	9546.16	11555.7		19740.7	22150.5		30646.5		44763	42000.7
ANXA11																		8390.26	18858.8	20625.4	16735.7	19949.1																	14659.2	23323.1	16494.3	8936.52
ANXA2				18003		24544.1	11064.2	16299		16261.2	47925.3	31386.5	27973.5	21665.5	16759.2	14315.6		11258.8	20217	22901.2	9727.09			19205.9	14932.4	16406.1				17443	18925.1	11013			12437.8					18237.9	20506.9
ANXA4											6761.09			8184.41						17060		9282.93																	9698.82	13033.3
ANXA7	8129.16	18406.4			67244.4	51267.5			50806.3	16030.6	7634.62		9682.31			19334.1	9772.21	31399.8	47023.6	42424.1	42131.8	42694.9	10833.3		15262.4	19931.7					23074.2		7217.1	19265.8	172167	5352.31			30230.5	49932		26207.3
AOC3	1.06E+06	644432	1.09E+06	1.10E+06	766886	1.12E+06	1.07E+06	912321	1.27E+06	837985	785816	976375	1.29E+06	829545	1.23E+06	1.42E+06	1.08E+06	1.22E+06	1.20E+06	1.53E+06	1.27E+06	876967	908491	1.10E+06	1.22E+06	915590	583806	767814	759665	1.36E+06	1.08E+06	1.07E+06	956840	905410	732943	882493	1.11E+06	1.04E+06	853533	1.01E+06	556451	706829
APCS	8.43E+07	1.06E+08	7.95E+07	5.49E+07	7.75E+07	8.19E+07	1.01E+08	1.14E+08	5.60E+07	4.77E+07	1.43E+08	1.09E+08	7.83E+07	9.99E+07	8.03E+07	6.34E+07	7.24E+07	8.06E+07	7.17E+07	6.08E+07	1.04E+08	8.37E+07	1.15E+08	1.10E+08	6.23E+07	8.80E+07	1.43E+08	1.30E+08	1.02E+08	6.78E+07	8.21E+07	1.40E+08	1.20E+08	8.12E+07	4.66E+07	1.21E+08	1.25E+08	8.76E+07	1.12E+08	6.05E+07	8.32E+07	9.84E+07
APEH	44502.2		42925.9		319119	383263	91925.7	44037.1		38520.9	114605	23544.9	57984.5	29428.7	34137.3	99848.8			61944.7	17234.4	77724.7	45673.9	103642	67343.5	48952.2	68961.5	37361.5	53740.6			177335	86567	49077.6	127566		79312.6		50473.6		56976.5	23529.9	40608
APEX1																3742.64	7717.59	4849.52	10722	13980.1		12840.4													3878.8			8977.27		26360.5		10804.8
APLP1			24346.2		17624.5	15903.3	10914.7	38209.3	12448.1	11314.5	38963.1	33530.8	25042.9	22218.9	30100.9	25686.3	16299.6	30508.5	13373.9	39293.8	21233.4	25475.6		6896.49	19080.6	11692.4	4502.78	3598.12		26168.9	33790.4	13280.5		45841.7	42459	54037.4	17510.2	33164.2	52500.7	18541.4	33892.7	32646.7
APLP2	306892	334882	386452	293680	204339	255819	466050	288993	300914	312032		272425	224529	347752	311037	380389	363510	441436	401276	260330	326893	388361	308062	342784	388442	277819	379894	318466	254593	312323	428418	301186	206587	294165	175644	224796	347341	298788	327336	321511	256403	358127
APMAP	2.77E+06	1.40E+06	3.93E+06	2.72E+06	3.09E+06	2.64E+06	3.64E+06	3.07E+06	2.50E+06	2.82E+06	2.31E+06	3.23E+06	3.70E+06	2.96E+06	5.80E+06	3.58E+06	4.74E+06	4.20E+06	3.07E+06	3.30E+06	3.47E+06	3.27E+06	2.86E+06	2.09E+06	3.05E+06	2.29E+06	3.40E+06	3.77E+06	3.25E+06	2.90E+06	4.49E+06	2.65E+06	3.78E+06	5.74E+06	1.60E+06	7.44E+06	5.13E+06	3.28E+06	2.93E+06	2.56E+06	1.81E+06	2.85E+06
APOA1	4.44E+09	4.21E+09	7.04E+09	4.07E+09	4.55E+09	4.83E+09	5.11E+09	3.60E+09	5.90E+09	7.59E+09	3.71E+09	4.57E+09	4.58E+09	3.88E+09	4.91E+09	4.86E+09	4.44E+09	5.57E+09	5.35E+09	5.01E+09	3.50E+09	4.24E+09	4.29E+09	4.64E+09	5.82E+09	3.38E+09	4.93E+09	4.80E+09	6.48E+09	4.68E+09	4.38E+09	5.72E+09	3.84E+09	5.34E+09	4.59E+09	8.03E+09	4.90E+09	3.76E+09	4.25E+09	4.97E+09	4.24E+09	3.10E+09
APOA2	6.61E+06	5.06E+06	1.47E+07	1.01E+07	6.40E+06	4.85E+06	7.06E+06	6.96E+06	8.72E+06	6.74E+06	2.97E+06	2.47E+06	2.57E+06	3.07E+06	2.92E+06	2.15E+06	2.77E+06	2.64E+06	2.87E+06	2.20E+06	7.53E+06	2.85E+06	5.66E+06	9.50E+06	1.08E+07	5.93E+06	6.90E+06	6.73E+06	5.98E+06	6.87E+06	5.09E+06	7.53E+06	3.47E+06	2.56E+06	2.73E+06	4.82E+06	2.51E+06	4.39E+06	3.78E+06	3.17E+06	2.11E+06	1.91E+06
APOA4	7.93E+07	3.72E+07	7.22E+07	5.63E+07	4.86E+07	5.48E+07	6.41E+07	8.37E+07	6.23E+07	5.03E+07	5.70E+07	5.70E+07	3.98E+07	2.91E+07	4.74E+07	4.91E+07	8.38E+07	8.68E+07	5.42E+07	7.52E+07	5.91E+07	6.50E+07	7.31E+07	6.21E+07	6.13E+07	3.18E+07	3.28E+07	5.47E+07	6.47E+07	6.54E+07	5.76E+07	5.73E+07	4.44E+07	7.63E+07	6.90E+07	9.67E+07	8.56E+07	7.32E+07	6.89E+07	4.79E+07	8.30E+07	5.98E+07
APOA5	119134	160551	345186	180722	171336	150138	129830	151524	63829.1	198517	90190.3	238168	85746.5	98021.8	75084.8	160648	56825.4	173103	136036	144745	55375.1	200801	125285	64360.4	136476	72520.6	198894	126776	295901	141872	51165.4	109477	52138.6	95587.6	138875	230336	82274.5	82373.6	182743	159281	125906	147681
APOB	2.50E+08	1.90E+08	3.90E+08	2.92E+08	2.15E+08	4.12E+08	3.06E+08	3.17E+08	3.19E+08	4.25E+08	3.91E+08	3.87E+08	4.10E+08	4.51E+08	5.38E+08	3.76E+08	2.60E+08	3.45E+08	3.81E+08	3.44E+08	2.83E+08	3.52E+08	3.42E+08	3.52E+08	3.59E+08	2.89E+08	2.09E+08	3.01E+08	2.47E+08	2.32E+08	2.31E+08	2.45E+08	3.20E+08	3.94E+08	3.10E+08	2.74E+08	2.74E+08	4.51E+08	4.32E+08	2.49E+08	5.03E+08	3.44E+08
APOBR		19573.3	29301.4	12836.7	19948.6		20226.9	13935.5	5958.76	39823	16889.3	11083.9	15395	11511.8	14844	18893.8	18515.3	14138	19229.4	13691.8	14363.7	19742	4429.9	13090.9	19958.8	8278.4	20782.1	9933.53	19366.6	14789.7	12915.5	12833.5	27871.4	14309.3	13913.2	20182.2		18008.2	20604.6	16836.8	12356.1	14261.5
APOC1	2.36E+08	1.46E+08	2.45E+08	1.46E+08	1.30E+08	2.72E+08	2.23E+08	1.51E+08	2.67E+08	2.41E+08	1.40E+08	1.62E+08	1.38E+08	1.44E+08	9.46E+07	1.45E+08	1.80E+08	2.42E+08	1.58E+08	1.31E+08	1.06E+08	1.50E+08	1.51E+08	1.68E+08	2.34E+08	1.61E+08	1.61E+08	1.95E+08	2.44E+08	1.43E+08	9.93E+07	1.61E+08	1.16E+08	1.75E+08	1.77E+08	2.08E+08	1.61E+08	8.86E+07	1.96E+08	1.33E+08	1.90E+08	1.19E+08
APOC2	6.71E+07	5.23E+07	5.97E+07	5.05E+07	5.72E+07	2.17E+07	4.73E+07	6.73E+07	4.80E+07	7.78E+07	3.31E+07	1.62E+07	1.47E+07	1.59E+07	2.27E+07	1.48E+07	1.26E+07	2.38E+07	2.90E+07	1.35E+07	2.63E+07	2.05E+07	3.78E+07	4.65E+07	4.51E+07	4.45E+07	5.19E+07	5.35E+07	4.39E+07	2.47E+07	3.57E+07	2.33E+07	2.09E+07	1.29E+07	2.13E+07	5.38E+07	3.53E+07	2.14E+07	4.30E+07	1.97E+07	2.16E+07	1.80E+07
APOC3	2.82E+08	1.49E+08	2.40E+08	1.81E+08	6.84E+07	8.74E+07	1.71E+08	2.20E+08	1.73E+08	2.57E+08	2.20E+08	1.30E+08	1.30E+08	9.92E+07	1.72E+08	7.71E+07	4.69E+07	1.22E+08	1.65E+08	8.77E+07	7.24E+07	8.61E+07	1.23E+08	1.22E+08	1.31E+08	6.61E+07	1.16E+08	1.71E+08	1.88E+08	7.95E+07	9.06E+07	7.70E+07	7.99E+07	1.67E+08	1.15E+08	4.85E+08	2.61E+08	7.25E+07	2.15E+08	1.38E+08	1.65E+08	1.09E+08
APOC4	5.28E+06	8.39E+06	1.02E+07	1.78E+07	5.63E+06	7.83E+06	1.36E+07	1.35E+07	1.61E+07	2.46E+07	2.52E+07	1.02E+07	8.14E+06	2.02E+07	1.85E+07	9.51E+06	9.11E+06	2.29E+07	2.14E+07	6.17E+06	4.79E+06	1.04E+07	9.62E+06	6.04E+06	9.57E+06	1.25E+07	8.43E+06	9.17E+06	1.44E+07	4.91E+06	5.61E+06	5.74E+06	6.55E+06	1.18E+07	1.21E+07	1.62E+07	1.92E+07	8.55E+06	1.67E+07	8.38E+06	9.33E+06	8.40E+06
APOD	3.22E+07	3.33E+07	4.98E+07	3.98E+07	4.77E+07	6.62E+07	6.77E+07	2.86E+07	4.51E+07	8.28E+07	5.90E+07	4.68E+07	5.50E+07	2.61E+07	6.65E+07	6.04E+07	5.62E+07	6.71E+07	4.73E+07	4.70E+07	6.29E+07	6.47E+07	4.42E+07	7.21E+07	8.74E+07	4.98E+07	4.43E+07	6.33E+07	4.26E+07	6.93E+07	7.26E+07	6.07E+07	6.55E+07	5.91E+07	3.82E+07	1.09E+08	7.18E+07	6.40E+07	8.82E+07	6.01E+07	5.13E+07	4.23E+07
APOE	1.15E+08	5.71E+07	1.60E+08	6.59E+07	6.84E+07	8.29E+07	7.22E+07	7.47E+07	8.15E+07	1.54E+08	1.24E+08	9.92E+07	9.72E+07	8.58E+07	1.21E+08	6.68E+07	4.77E+07	1.24E+08	9.29E+07	1.21E+08	7.95E+07	7.52E+07	1.02E+08	7.66E+07	1.03E+08	7.45E+07	7.70E+07	7.34E+07	1.21E+08	8.25E+07	7.14E+07	8.49E+07	8.84E+07	1.12E+08	1.42E+08	1.79E+08	7.49E+07	6.70E+07	1.29E+08	6.48E+07	1.42E+08	1.06E+08
APOF	1.47E+06	2.54E+06	2.71E+06	929958	3.21E+06	3.00E+06	3.59E+06	2.59E+06	2.06E+06	2.00E+06	1.95E+06	2.15E+06	2.10E+06	1.03E+06	1.98E+06	1.44E+06	2.28E+06	1.60E+06	2.73E+06	2.29E+06	2.28E+06	1.42E+06	3.92E+06	2.40E+06	991247	1.20E+06	2.86E+06	2.41E+06	1.78E+06	1.83E+06	4.45E+06	2.84E+06	2.87E+06	2.10E+06	1.98E+06	4.26E+06	2.42E+06	4.86E+06	1.89E+06	2.63E+06	1.99E+06	1.62E+06
APOH	4.22E+08	3.42E+08	2.98E+08	3.54E+08	2.38E+08	3.49E+08	2.73E+08	3.85E+08	3.96E+08	3.34E+08	4.04E+08	3.87E+08	3.46E+08	3.68E+08	3.63E+08	2.63E+08	2.86E+08	3.65E+08	3.66E+08	3.02E+08	1.64E+08	3.41E+08	2.60E+08	3.82E+08	3.41E+08	3.41E+08	2.50E+08	2.80E+08	2.99E+08	2.49E+08	2.87E+08	2.89E+08	3.23E+08	3.49E+08	3.99E+08	3.90E+08	3.78E+08	3.21E+08	3.51E+08	2.84E+08	3.54E+08	4.48E+08
APOL1	2.42E+07	3.31E+07	3.72E+07	4.95E+07	3.58E+07	2.88E+07	3.39E+07	3.18E+07	3.39E+07	3.63E+07	4.17E+07	4.64E+07	2.89E+07	5.52E+07	4.50E+07	3.81E+07	4.11E+07	4.59E+07	3.81E+07	3.77E+07	5.41E+07	4.29E+07	2.99E+07	2.50E+07	3.82E+07	3.55E+07	3.79E+07	3.91E+07	3.76E+07	2.68E+07	4.07E+07	2.99E+07	3.95E+07	3.17E+07	2.51E+07	3.88E+07	4.16E+07	2.86E+07	3.66E+07	4.52E+07	4.50E+07	2.84E+07
APOM	1.85E+07	1.64E+07	1.51E+07	2.11E+07	2.14E+07	1.95E+07	2.61E+07	1.21E+07	2.28E+07	3.77E+07	1.84E+07	2.87E+07	2.53E+07	2.44E+07	2.79E+07	1.95E+07	1.82E+07	2.56E+07	2.13E+07	2.14E+07	1.95E+07	2.27E+07	1.90E+07	3.06E+07	1.89E+07	1.87E+07	1.77E+07	2.19E+07	1.49E+07	2.13E+07	2.54E+07	1.70E+07	1.51E+07	1.41E+07	2.20E+07	3.86E+07	2.55E+07	1.95E+07	2.33E+07	1.73E+07	2.16E+07	1.48E+07
APP	416952	708844	574556	504779	588759	304130	602714	760917	699499	580868	352329	721446	552101	686349	415783	493334	923554	554197	525111	684379	597230	559049	739081	617451	610421	919605	760348	748848	430192	495746	1.03E+06	762187	522418	491592	299143	390882	642213	474392	640163	657014	437746	423448
ARCN1		8085.68																	20383.8	64781.5	19559.4	13766.7																	23157.5	84630.7	8958.24	52624
ARHGAP1	73167.8	80613.6	92009	79579.8	132743	96674.1	104175	120862	87020.9	73065.6	186124	110106	74163.4		108437	101831			127741	95147	227681	87882.5	88626.5	80066.5	61262.9	81296	104316	80556.6	97631	69801.2	119756	86685.1	102697	113544	77013.6		37035.1	97496	113209	127692	73649.7	87728
ARHGDIA	36581	81466.7	38000.7	22417.6	120865	110998	36742.7	34120.7	33985.5	60571.9	70876.7	34783.2	44693.6	18639.4	54029.9	51027.7	45318.7	56279.9	120931	175054	153707	79100.8	53700.3	43102.1	41773.8	46129.6	56162.7	19751.8	42412	24033.8	54671.9	46642.3	38939.3	37045.6	32580.1	44972.4	23574.7	41175.2	91855	282431	63478.4	140052
ARHGDIB	206349	499811	268706	167581	462177	462183	350269	337161	370042	378968	276503	184190	303515	154422	351482	275171	414354	375394	845492	810519	687684	791679	381192	401275	252753	260960	415033	166233	464444	336437	311588	393280	301783	192279	218602	356793	138212	407443	505367	1.64E+06	507879	972325
ARPC1B		16115.8			25038.4	32476		19083.8	9917.71	15294.5	10748.2	7929.74				30138		15923.4	4374.43	31249			11252			12869.8	22448		28442.3	14832.9		23427.1			23904.8					45182.2		27623.5
ARPC4	54657.4	125385	89998.8	66043	89084.7	94701	68370.3	82904.3	66939	98156.6	76893	63338.5	66438.4	68542.3	102230	113978	87814.6	138025	151066	141994	110503	168174	100127	87811.4	94286	96964.5	99496.4		146425	101978	80128.4	69366.7	105065	69160.5	44649.9	69866.5	55049.3	76559.3	88617.1	240288	170472	196196
ARPC5	47425.9	96162.7	81218	49017.9	88180.8	123196	73287.7	57934.9	67203.4	62961.7	77755.8	51646.9	50043.6	51523.8	67753.5	77077.9	80243.6	118680	117913	113752	73489.4	112855	73562	67090.4	60740.2	64951.5	84720.9	57000	108929	74364.9	66362.1	75627.7	72543.8	41024.7	78755	87689.1	76348	130149	113336	278726	127038	119031
ARSA		49990.8	108084	71028.2			77735.5	65973.9	74756.6	59352.2	70887.6	72276.1	50410.3	90466.8	57066.9	63273.7	60793.4		45847	57108.9	78481.6	61553	88618.5	91516.8	105459	95511.4	85114.1	60719.2		59047.4	74120.7	69694	84878.7	34307	69297.6	103578	77330.3	59461.9	43257.4	62351	55670	56693.9
ARSB	155718	229537	246643	125631	123296	116010	156033	131137	126691	248979	163378	129569	110023	130882	114291	184140	143064	208408	220012	178507	160689	175602	173794	145547	285692	78123	212778	226609	226455	157508	195117	163615	231251	226900	231860	377028	210004	246248	212858	256706	172943	179656
ARSG	26040.8	39893	26718.4	66304.9	44861.2	39230.6	38573.5		27330.9	65583.2		40055	27815.2	42806.2	56193.1	36628.9	31179.1	41304.4	37213.3	36177.6	24889.8	36326.5	72317.9	45168.8	41403		42608.2	46035.9	34128.2	30485.2	23291	44038.6	28518.9	45428.1	15837.6	36302.8	39614.9	30554.7	39668	79194.4	23230.7	27695.6
ART3	1.36E+08	7.81E+07	9.86E+07	9.49E+07	1.23E+08	1.20E+08	1.38E+08	1.36E+08	1.01E+08	1.14E+08	1.32E+08	9.23E+07	1.12E+08	7.41E+07	8.71E+07	7.71E+07	8.32E+07	7.94E+07	9.37E+07	6.78E+07	1.23E+08	9.07E+07	1.07E+08	8.41E+07	1.19E+08	9.49E+07	7.85E+07	8.65E+07	6.21E+07	1.07E+08	9.76E+07	7.85E+07	8.07E+07	8.23E+07	1.24E+08	9.31E+07	1.06E+08	1.43E+08	8.90E+07	8.40E+07	1.10E+08	1.42E+08
ART4	218281	115838	142557	161590	151145	203670	117762	211815	194477	242115	226312	160377	291268	188685	203042	215821	184809	140688	151496	197160	189616	152858	181241	180923	194347	153199	106907	142271	154883	169915	142275	134682	95505.3	226146	147452	213706	174350	127359	138182	182148	201857	184950
ASAH1		18053.1		8767.73	13633.4			11130.8	21100.9	12192.8		12207.5	14505.6		9655.11	7795.72		19308		35209.4	26374.2	23001.9		9679.81	19362.7	17861.4	30612.4			15317		15618.7			8113.06		9011.25		17918.7	33483.9		5878.06
ASAH2	5434.28			9506.28			9143.48		8119.59		14839.8				13471.4	10611.8		8079.19	14493.9	4183.75		6104.06		12544.1	9104.18			14567.5		4154.75	3816.85			3633.26	4966.12	8416.16	12611.5		10420.7		6332.74
ASGR2	185805	303445	174508	110676	416917	253583	221795	248013	198013	193694	146778	86307.5	113264	79623.3	148087	74404.1	94516.5	89724.2	106286	190415	164618	104523	240790	259922	64621.5	137271	206407	146473	204440	185460	86708.6	88317.2	144481	87737.8	287817	327209	226460	392593	84855.9	253917	177867	226137
ASL	90784.8	44873.8	76647.3	78949.3	34377	59089.2	75305.3	62702.9	18983	148492	45627.5	25797	80635.4	149393	128187	41443.6	44791.1	96506.3	60326.6	43933.9	32043.5	45479	60592.7	42683.5	133460	89950.6	71823.6	42425.9	63669.2	43259.1	89571.1	43025.2	52910.4	107656	92239.8	60957.3	75486.8	58568.5	62365	46740.6	63693.9	51711.5
ASPDH	27340.4			50504.6				46261.4		48936.7				51436.5	63266.9			27332.6					101954	40650.8	91419.6	94821.3													23115.7
ASPN	73268.4	34965.9	76902	71904.8	50911.3	63661.3	63224.8	65775	57854.2	45936.8	80271.8	75332.6	120326	80190.2	80285.5	143789	66108.1	115238	73070.5	62581.6	73878.9	59569.8	64938.8	32700.5	90039.9	68096.4	44924.4	50591.4	79344.2	100418	100814	68058.8	83874.6	93405.6	115811	51414.9	104462	13488.9	33156.6	43479.3	19379	27892.5
ASS1	53942.8		145662	32533.9		22700.7	19226.6	43846.6	11475	32644		21124.3	33282.7	50726.2	59487.9		10835.3	30301.4	27704	13085.2	14738.5	18363.9	22914.3	21968.6	51643	39932.8	24377.2	25709.6	18428.1	21068.5	26596.3	10090.1	17481.4	32990.3	22536.9		24545.5		21509.9	14490.6	19144.1
ATF6	55153.7	52250.3	56550.8	44256.7	50492.6	62941	37727.6	50814.8	46103.7	29907.5	29553	46200.5	23443.8	47224.5	22695	51116.9	27482.4	37110.6	29395.3	35652.2	42807.2	40550.5	77601.2	38541.6	54341.4	57130.8	76672	97538	81207.1	40283.9	57154.9	71440.3	34442.8	30382.3	51793.9	25478.9	51251.7	31429.8	32440.2	18851.3	33533.2	27282.8
ATF6B	99830.6	71802	81853.4	96836.7	121847	51242.3	81714.7	88563.2	93761	63562.3	105040	122751	80598.5	139735	131323	141392	115453	104430	127082	101852	108279	119783	109069	129354	99490.9	105445	138298	61878.6	163056	102703	172962	78781.6	117480	167280	142561	108940	147587	115346	123400	112405	122005	162889
ATIC	44791.6	18901.1	39972.8	24398.1	225789	303459		38981.5		74385.2	87830.5	31724.6	67209.4		67136.8	95416.1	21625.2	43667.4	72418.8	28978	57484.4	43146.8	63568.6	60900.7	68840	63646.6	30467.6	44395.2			118323	84216.5	48763.8	111220	17481.5	61370.5	57610.6	57079.2		81164.9	60096	102031
ATP1B1	32617.9	26726.2	22877.6	15619.7	46463.3	26425.8	20914.8	27992.3	23055.1	29501.4	27932.8	24059.4	27492.1	22658.4	22583.7	22012.9	22618.9	30039.8	24167	20371.6	25274	18561	28898.7	23193.3	18709.2	15987.5		31484.5	22276.1	22402.3	12331.4	34640.2	17721.8	23424.5	25901.3	25101	22453.7	33412	5196.23	21016.5	19505.5	17034.9
ATP5F1B						37613.4																			37180.6	49007.4				107003			94111.2
ATP6V1B2		5553.19			23806.8	24587.7	7789.78		43646.2	8141.15					6375.05		9473.06				10321					5834.81			8000.05		14535.5							10045.4		8172.3		9013.77
ATRN	1.29E+07	1.04E+07	1.05E+07	1.48E+07	1.06E+07	1.17E+07	1.10E+07	1.10E+07	1.31E+07	1.09E+07	1.38E+07	1.39E+07	1.37E+07	1.32E+07	1.23E+07	1.16E+07	1.61E+07	1.47E+07	1.33E+07	1.16E+07	1.52E+07	1.30E+07	1.01E+07	1.22E+07	1.57E+07	1.09E+07	9.20E+06	1.43E+07	1.19E+07	1.08E+07	1.13E+07	1.09E+07	1.21E+07	1.09E+07	1.14E+07	1.26E+07	1.34E+07	1.06E+07	1.45E+07	1.13E+07	9.77E+06	9.63E+06
AXL	223242	144136	148999	125778	169546	175609	137170	237571	149029	193630	128272	71452.9	148416	110343	92393	107970	118378	132910	87689.1	117940	181177	95507	227679	185506	253533	212459	110275	232257	224378	230286	104220	193534	95099.2	124580	204835	151926	138284	96614.5	78443.3	100816	142357	124773
AZGP1	1.15E+08	9.76E+07	1.03E+08	9.01E+07	9.08E+07	1.22E+08	1.11E+08	1.02E+08	1.34E+08	1.30E+08	1.29E+08	1.16E+08	1.32E+08	9.96E+07	1.79E+08	9.44E+07	1.07E+08	1.18E+08	1.13E+08	1.14E+08	1.27E+08	1.34E+08	1.09E+08	1.46E+08	8.98E+07	8.39E+07	7.85E+07	1.03E+08	1.08E+08	1.26E+08	1.38E+08	1.07E+08	9.60E+07	1.03E+08	1.98E+08	2.11E+08	1.83E+08	1.41E+08	8.99E+07	1.38E+08	1.42E+08	1.56E+08
AZU1	11458.3	250284	12626.7		34883	21763.1	43058.5	28850.1	33082.9	35162.4	69441.1	33902.6	57452.4	66434.3	152338	60879.6	465364	326200	281855	506784	543280	316189	64036	22064			51216.4		40756.9	7565.98	67114.8	17909.7	61744			109477	61017.4	113048	276738	922009	117981	536637
B2M	1.05E+06	1.02E+06	699404	564716	980936	879542	876034	865468	424364	733877	817381	433508	932457	1.05E+06	536575	298886	619615	798014	648353	834507	1.43E+06	697782	860317	1.14E+06	487859	474424	617791	792900	1.00E+06	641747	410465	703695	595300	553822	2.73E+06	1.71E+06	656458	1.35E+06	324913	815040	861652	1.53E+06
B3GNT2	353724	295101	358214	354634	320215	325449	272780	382291	294339	321836	454332	451327	449576	430447	387667	436489	400717	445175	414162	322343	378067	278984	379291	346614	480468	344415	283790	372994	322908	347833	398942	447565	379691	337143	539511	402827	484078	416877	416036	396574	285269	312495
B3GNT5	15978.7		13930.5			18228.4						8897.88		10807.7	15137.7	20202.7		32215.7	19504.7	34336.1	12339.3	9443.04		16996.9	12650.5	17202		2544.08	32548.2		12649.5		9257.87	13268.9	10489	26713.8	14446.8	11060.6	15709.8	10328.5	7319.58	12298.8
B3GNT8	205392	121005	151278	172933	218526	183980	120876	205809	110549	168971	164857	140707	211518	277236	177262	223340	133675	198299	168224	152872	182988	140682	153629	143328	248634	178744	115720	139382	62957	167309	99211.3	152466	155677	98809.5	275864	147878	157296	175982	231882	196872	154516	88078.4
B4GALT1	192236	183981	217105	149440	177888	137530	197967	252147	114206	153391	247593	268268	259266	208476	255814	246489	158545	249079	209434	188987	272620	259388	222028	179041	96807.1	162629	117204	158779	96745.4	160739	237435	150046	359090	179785	352033	612780	254634	287379	176230	384948	362316	353911
B4GAT1	303426	213086	339396	295891	251245	289185	247155	214658	297085	288459	279366	306576	349007	343500	376054	421777	279849	281241	359786	330679	298965	242350	197493	266414	299161	164563	195947	211591	193486	226001	381000	216314	291714	279638	305774	298132	256247	317803	222036	319768	314464	239300
BAIAP2	49106.6	337490	297100	194357						132341				9162.76		9208.98							712993			64534.8			192092						32058.8
BASP1	35342.1	51909.9	17961.7	31729.4	69875.8	19792.6	35822.7	35566	20830.4	20011.5	94604.5	73217.5	95285.3	90768.3	119136	77940.5	95104.6	79269.2	85522.3	62894.1	103137	77370.1	23674.2	55609.4	25313.4	15099	18810.1	31689.5	25861.4	25209.1	53339.1	14666.6	78939.7	77713.5	87497.5	99617.7	82794.8	102148	83796.1	98750.5	88588.1	96877.3
BAX	4876.35	14011.6	7932.72	4423.26	5810.67		5531.89	5295.78		10102.4						13507.8			13080.4	27277.5	24132.3	17082	4078.84	3276.28	8366.45		3429.34		5865.12	8345.68						15698		10103		35520	10444.6	25165.3
BBS7	73776.5	33011.3	74073.3	81176.1	27435.8	60161.7	60841.5	60197.6	76077.5	63418.4	60035.3	90096.8	94021.3	210940	141864	150741	161868	166992	134412	132441	118075	155115	74795.5	70888.1	52511.6	82355.6	62305.3	46302.6	45789	43647.1	146084	77194.1	83818.7	84185.3	106117	124359	183511	90922.7	152294	188477	251534	168474
BCAM	78651.7	43209.1	51268.7	52161.6	49923.4	35698.4	63112.2	61513	61562.8	52716.8	76627.6	40038.9	44494.1	60787.6	52650.3	65812.3	48055.8	50768.1	67694.7	57370.2	53089.5	53364.4	53597.8	74119.5	62476.5	65454.9	40530.2	79817.5	46997.2	61976.7	41964.9	65336.4	54465.4	44097.2	55544.3	33113.2	61900	60435.5	42719.6	39364.6	40997.4	41498.7
BCHE	7.87E+06	5.42E+06	7.14E+06	1.08E+07	3.51E+06	5.55E+06	8.00E+06	7.90E+06	7.71E+06	7.30E+06	7.75E+06	1.06E+07	8.86E+06	8.52E+06	7.57E+06	7.17E+06	8.42E+06	1.00E+07	9.55E+06	5.09E+06	7.28E+06	9.53E+06	6.53E+06	6.47E+06	1.14E+07	6.11E+06	5.96E+06	8.66E+06	7.33E+06	7.67E+06	5.60E+06	6.90E+06	8.71E+06	9.37E+06	5.53E+06	5.47E+06	9.26E+06	5.59E+06	9.52E+06	7.38E+06	8.47E+06	6.06E+06
BGN		18606.7		28292					64304.3	31864.2	43601														30999.7	33094.9		43635.2	31455.4	20562.7		40242.4										28981.6
BHMT	70423		115108	41160.9	38453.7			20694.9		41837.4		18355.8	42114.9	29166.2	71349.6	36075.9	17519.9	27762.4	29571.2	32292		52139.1		47736.6	77732.9	44097.8	40345.6		14199.5	7850.99	28507.6		39373.3	46093.6	11076.9				27435.8		39379.9	28829.5
BIN2		21151.4			15541.3					25900.5						26559.6			110173	110272	69718.6	43481.9																	57127.2	95680.9		44626
BLMH	231529	263216	162154	252994	288757	289966	224564	188568	158666	243162	285648	212403	168201	173778	614897	178810	153731	202554	204580	128637	138000	217821	240536	276242	284852	305840	214801	216883	250212	251951	248954	264413	275580	147265	207778	209469	227150	269773	268153	266248	241401	185133
BLVRA					228176	209883				15501.9	57120.8		37779.4			44099.6			39538.5	39889.5	44436.8	28256	50035.6			45636.4		29308.6			64949.4	88868.2		63404.6						76531.7		36578
BLVRB	925580	166097	841881	386606	6.38E+06	6.95E+06	569281	473773	148804	643495	1.78E+06	253778	1.27E+06	239563	445424	1.15E+06	204486	245620	688954	394591	1.18E+06	366157	1.99E+06	1.42E+06	782839	1.45E+06	231400	599049	268766	254829	3.01E+06	1.63E+06	466006	2.10E+06	240836	856879	514001	929073	248444	644774	355869	165108
BMP1	113469	56947.2	54196	158564	136929	114307	59409.4	80981.2	95146.6	59572.9	94891.7	90350.7	94051.6	96843.5	82359.8	70412.4	87360.4	93496.6	78672.4	56371.5	89535.4	128936	76733.3	61151.6	130587	100481	47251	116801	95276.4	53176.1	73776.5	56750.7	62069.3	65961	85598.3	60173.4	86107.1	47054.9	111377	51213.3	84245.9	47192
BNC2	245361	297535	434983	371395	175611	216454	298291	236555	566023	190246	209072	334264	230812	238523	289112	173000	154746	220619	269213	243824	263991	331250	342053	432562	305121	175007	277018	291220	295289	212730	334408	306768	148803	236525	206976	264789	215368	278856	245069	311230	319398	323449
BOC	14109.6	9034.38	6321.46	9724.25	31226	14357.3	12373.5	12204.5	8190.48	10508.7	23782.4	18578.5	18632.6	5690.36	9508.63	11172.1	12288.2	16125.5	12973.4	20251.1	23484.2	16014.9	12165	15143.1	13639.8	16251.6	18231	11732.1	9379.56	9932.32	22472.6	15929.2	7987.88	18706.6	28795.8	15022.5	15763.3	17537.1	10969.8	22223.8	11355.7	13540.8
BOLA2B	61287	22196			106787	61204.3				15353.4	29643					49740.2			44960.1	49126.9	48762.5			40563.7	12262.2	32849.9					64450	21235.2		57864.8	40356.9				27472.8
BOP1	174425	140751	196622	221719	150236	261020	305456	236663	215716	338992	203644	248381	197380	230950	256206	268319	312429	272657	229726	218153	213655	203301	250808	247656	214865	335097	255124	176939	195420	207322	218008	168876	316059	286198	237653	203662	276502	217431	221036	230415	320572	341324
BPGM	362005	112068	262832	105125	2.46E+06	2.19E+06	201510	268482	102307	417626	726874	132636	435893	128552	218192	525479	86925.8	136557	190188	110444	365235	186586	842623	478277	403008	778687	198571	316677	211109	175494	957554	558137	250275	824475	141304	360799	204116	343274	101009	196565	181015	192328
BPI		13363.9															18388.6	19997.5	6042.17	18163.2	16987.3	15676.3							12548.5							5446.35		3718.39		24020.5	15519.9
BPIFB1	57440.9	108679	228233	188700	243932	301626	132206	103982	224713	363018	157778	252018	125315	148494	132134	314337	197735	270632	303167	480795	128813	297158	187872	180077	240075	268821	98373.7	110570	260207	124869	175696	131805	169760	163684	98106.2	809518	92274.1	96514.2	380690	187008	527208	246703
BPNT2	83867.8	107960	115728	66255	89297.1	114310	94125.8	86852.7	118302	62417.1	50567.8	76660.5	73556.2	76306.9	65389.3	73284.4	80867.7	63101.4	79204	84494.4	76725.7	71628.4	66083.4	65819.1	85425.5	70549.5	38374.3	76497.5	108915	77490.4	51817.3	208600	62238	73275.9	93414.5	87687.5	44056.1	39008.7	43898	78131.7	82656.7	57180
BSG	8465.85	11572.2	11648.7	19588.6	8196.97			7476.64	13669.8	18968.3	15984.2	25272.4	15614.3		17929.8	13973.2	4399.04	18081.7	14707.6	19113.9	13336.9	34059.9	10710.8	15287.1	17841.4	13508.4	11315.1	14295	12906.8	12054.4	18395.7	12956.2	14321.6	6413.3		11286.6	16882.1		8723.37	17406.5	21884.9	11491.1
BST1	566058	1.26E+06	651985	821599	728797	787950	1.13E+06	817213	652405	606904	498700	703957	847416	1.03E+06	997534	961423	1.38E+06	714029	994448	1.17E+06	405380	976249	909267	853316	862484	856235	535889	521583	623806	1.31E+06	1.12E+06	775609	1.07E+06	676945	1.05E+06	976413	950079	777193	774385	506167	632033	802152
BTD	8.77E+06	5.37E+06	8.82E+06	9.46E+06	5.25E+06	1.00E+07	8.04E+06	7.50E+06	8.02E+06	1.06E+07	1.05E+07	1.10E+07	8.42E+06	1.05E+07	9.60E+06	8.87E+06	8.76E+06	1.13E+07	7.42E+06	8.57E+06	8.73E+06	8.96E+06	7.45E+06	7.26E+06	8.20E+06	7.05E+06	6.54E+06	7.52E+06	7.55E+06	7.28E+06	1.04E+07	7.69E+06	7.18E+06	8.52E+06	6.13E+06	9.82E+06	1.01E+07	5.87E+06	7.70E+06	7.41E+06	6.74E+06	7.52E+06
BTK		12851.3														6772.04			17775.5	43946.6	18027.2	14540					12358												15140.7	38524		27420.9
C16orf89	40974.9									29218.8	14037.8	8023.54	11294.1	10661.6	11451.9	22292.1			23749.7	11674.4	7762.79	12563.7		5033.01			56535.3			17565.8		9733.34	20797.6		107774	18477.5		22592.4	11235.1	11848.4		10982.3
C1QA	6.13E+07	6.66E+07	6.46E+07	6.22E+07	4.27E+07	7.86E+07	5.00E+07	7.92E+07	6.66E+07	6.17E+07	3.13E+07	3.94E+07	3.27E+07	4.17E+07	3.32E+07	4.09E+07	2.45E+07	4.37E+07	1.76E+07	2.81E+07	2.71E+07	2.80E+07	6.71E+07	6.63E+07	6.05E+07	7.36E+07	6.25E+07	6.41E+07	6.68E+07	5.62E+07	2.64E+07	7.65E+07	3.57E+07	4.28E+07	4.32E+07	4.36E+07	2.92E+07	3.06E+07	2.92E+07	2.60E+07	4.63E+07	5.02E+07
C1QB	2.58E+07	2.65E+07	2.66E+07	2.24E+07	1.99E+07	3.24E+07	2.41E+07	2.68E+07	2.37E+07	2.83E+07	2.44E+07	2.62E+07	2.16E+07	3.11E+07	2.75E+07	2.35E+07	2.65E+07	2.44E+07	9.50E+06	2.56E+07	2.04E+07	2.12E+07	3.27E+07	2.18E+07	2.53E+07	2.44E+07	2.08E+07	2.43E+07	2.92E+07	2.08E+07	2.25E+07	2.67E+07	3.01E+07	2.51E+07	2.84E+07	2.92E+07	2.15E+07	2.44E+07	2.25E+07	1.41E+07	2.48E+07	2.31E+07
C1QC	6.59E+07	6.35E+07	5.44E+07	5.63E+07	5.02E+07	6.75E+07	4.53E+07	8.53E+07	6.35E+07	7.00E+07	5.67E+07	6.49E+07	6.23E+07	6.73E+07	5.93E+07	5.83E+07	6.20E+07	4.59E+07	1.62E+07	4.31E+07	4.19E+07	4.10E+07	6.13E+07	5.92E+07	5.05E+07	6.95E+07	4.70E+07	5.11E+07	6.09E+07	4.33E+07	4.25E+07	6.90E+07	4.99E+07	6.15E+07	5.70E+07	4.94E+07	3.93E+07	3.81E+07	3.70E+07	2.93E+07	5.27E+07	5.39E+07
C1QTNF3	54556.8		168110	39586.7	87400.4	74255.8			49692.2	41843		129445	79406.9	235096	153337		100979	71367.4	40861.8	168016	85454.5		15061.8		54458.9	28964.4		11982.5	85099.2	56725.8	77514.8	32315	79810.2		19282.7		48482.6	43040.1		42132.3		55716.9
C1QTNF5	104658	60362.8	146293	95157.7	93292.7	60095.8	113637	110599	78791.9	68483.7	67147.8	87426.2	121353	88101.4	88597	131666	101903	102015	40829	152863	94117.8	112547	85080.7	66171.5	97684.7	109329	119789	47810.3	115187	97141.5	102649	59857	49666.4	68311.4	67033.9		56160.4	137021	102375	68224.5	101975	73213.7
C1R	4.30E+07	5.12E+07	3.86E+07	3.89E+07	3.12E+07	4.67E+07	4.70E+07	4.94E+07	4.57E+07	4.24E+07	3.87E+07	5.10E+07	3.73E+07	4.52E+07	3.92E+07	3.93E+07	4.09E+07	3.76E+07	4.04E+07	3.98E+07	3.93E+07	3.82E+07	4.56E+07	6.36E+07	4.02E+07	5.13E+07	5.72E+07	4.10E+07	4.74E+07	3.90E+07	4.69E+07	5.45E+07	4.86E+07	4.26E+07	4.74E+07	3.95E+07	4.06E+07	4.24E+07	3.77E+07	4.26E+07	3.92E+07	4.78E+07
C1RL	3.13E+06	1.13E+07	8.92E+06	6.79E+06	9.62E+06	9.89E+06	9.98E+06	1.04E+07	9.74E+06	5.43E+06	9.44E+06	7.29E+06	8.06E+06	8.40E+06	7.30E+06	7.58E+06	8.78E+06	6.85E+06	7.06E+06	7.17E+06	1.01E+07	7.13E+06	9.91E+06	1.10E+07	7.93E+06	8.75E+06	9.81E+06	9.29E+06	5.22E+06	8.35E+06	7.49E+06	9.86E+06	7.61E+06	9.33E+06	8.78E+06	8.09E+06	7.07E+06	8.45E+06	5.75E+06	8.98E+06	8.56E+06	7.11E+06
C1S	4.15E+07	4.83E+07	3.70E+07	3.87E+07	3.38E+07	4.60E+07	4.37E+07	4.40E+07	4.01E+07	4.78E+07	4.41E+07	5.21E+07	4.32E+07	4.84E+07	4.42E+07	4.01E+07	4.57E+07	4.08E+07	4.69E+07	4.16E+07	4.00E+07	3.94E+07	4.40E+07	5.27E+07	3.83E+07	5.17E+07	5.06E+07	4.03E+07	4.61E+07	4.11E+07	4.80E+07	4.86E+07	4.93E+07	4.86E+07	4.63E+07	4.22E+07	4.22E+07	4.60E+07	4.53E+07	4.82E+07	4.74E+07	5.22E+07
C2	2.03E+07	2.53E+07	2.40E+07	2.14E+07	2.16E+07	2.50E+07	2.81E+07	2.27E+07	2.43E+07	2.79E+07	2.38E+07	2.70E+07	2.08E+07	2.51E+07	2.56E+07	2.44E+07	2.54E+07	2.40E+07	2.69E+07	2.18E+07	2.01E+07	2.35E+07	2.66E+07	2.49E+07	2.04E+07	2.22E+07	2.56E+07	2.83E+07	2.25E+07	1.99E+07	2.03E+07	2.49E+07	2.48E+07	2.37E+07	2.04E+07	2.39E+07	2.60E+07	3.13E+07	2.33E+07	2.49E+07	2.53E+07	2.67E+07
C3	1.07E+09	1.38E+09	1.23E+09	1.37E+09	9.44E+08	1.20E+09	1.40E+09	1.36E+09	1.26E+09	9.42E+08	1.38E+09	1.02E+09	1.08E+09	1.39E+09	1.05E+09	8.88E+08	1.19E+09	1.07E+09	1.12E+09	1.08E+09	1.07E+09	1.22E+09	1.61E+09	1.38E+09	1.05E+09	1.31E+09	1.58E+09	1.73E+09	1.30E+09	1.21E+09	9.25E+08	1.37E+09	1.33E+09	9.78E+08	1.14E+09	9.60E+08	1.34E+09	1.04E+09	1.18E+09	9.74E+08	1.13E+09	1.06E+09
C4A	5.43E+07	7.18E+07	7.24E+07	6.10E+07	5.03E+07	7.00E+07	9.31E+07	1.29E+08	4.98E+07	3.85E+07	6.38E+07	6.38E+07	6.54E+07	5.77E+07	5.17E+07	4.28E+07	4.29E+07	4.30E+07	5.54E+07	3.70E+07	4.71E+07	5.12E+07	1.69E+08	7.54E+07	6.28E+07	7.83E+07	4.76E+07	7.99E+07	8.37E+07	6.79E+07	5.56E+07	6.72E+07	5.63E+07	3.44E+07	3.29E+07	3.74E+07	3.67E+07	7.05E+07	3.90E+07	3.34E+07	3.64E+07	4.84E+07
C4BPA	6.05E+07	1.25E+08	1.01E+08	7.82E+07	8.54E+07	7.05E+07	1.12E+08	8.80E+07	6.93E+07	6.94E+07	9.74E+07	1.08E+08	6.72E+07	8.14E+07	8.24E+07	8.39E+07	7.60E+07	7.78E+07	9.51E+07	7.55E+07	7.39E+07	8.10E+07	9.61E+07	7.31E+07	8.01E+07	6.95E+07	1.10E+08	1.20E+08	8.37E+07	9.14E+07	7.15E+07	1.10E+08	1.04E+08	6.66E+07	6.91E+07	9.23E+07	8.84E+07	7.09E+07	1.08E+08	7.75E+07	1.20E+08	8.06E+07
C4BPB	9.20E+06	1.68E+07	1.24E+07	1.18E+07	1.27E+07	1.15E+07	1.53E+07	1.23E+07	1.05E+07	1.07E+07	1.50E+07	1.29E+07	8.51E+06	9.73E+06	1.15E+07	1.08E+07	8.03E+06	1.19E+07	1.20E+07	1.02E+07	8.70E+06	1.05E+07	1.22E+07	1.01E+07	1.03E+07	1.08E+07	1.66E+07	1.42E+07	1.24E+07	1.30E+07	9.26E+06	1.53E+07	1.20E+07	8.35E+06	1.01E+07	1.38E+07	1.11E+07	9.59E+06	1.37E+07	9.86E+06	1.37E+07	1.03E+07
C4B_2	7.45E+07	1.47E+08	1.46E+08	1.33E+08	1.45E+08	1.15E+08	1.84E+08	1.44E+08	6.26E+07	1.13E+08	2.05E+08	1.43E+08	1.56E+08	1.13E+08	9.26E+07	1.22E+08	1.52E+08	1.03E+08	1.44E+08	1.78E+08	5.90E+07	1.39E+08	2.55E+08	1.44E+08	1.31E+08	1.61E+08	1.45E+08	1.93E+08	1.60E+08	1.40E+08	1.96E+08	1.67E+08	1.73E+08	1.70E+08	1.20E+08	1.39E+08	1.62E+08	1.34E+08	1.63E+08	1.98E+08	2.09E+08	1.73E+08
C5	6.39E+07	6.72E+07	6.98E+07	6.09E+07	5.80E+07	9.08E+07	8.09E+07	6.88E+07	6.64E+07	6.15E+07	8.85E+07	6.42E+07	5.77E+07	6.94E+07	7.71E+07	7.24E+07	5.94E+07	6.66E+07	6.97E+07	5.72E+07	6.59E+07	7.82E+07	7.24E+07	8.67E+07	6.16E+07	7.94E+07	7.92E+07	7.99E+07	8.34E+07	7.34E+07	8.79E+07	7.66E+07	7.96E+07	7.58E+07	6.56E+07	6.89E+07	8.54E+07	8.56E+07	7.71E+07	6.85E+07	7.49E+07	7.83E+07
C6	3.67E+07	5.50E+07	4.90E+07	4.66E+07	4.27E+07	5.38E+07	4.89E+07	4.34E+07	5.37E+07	3.96E+07	4.63E+07	5.68E+07	4.02E+07	4.57E+07	4.25E+07	4.82E+07	4.33E+07	4.13E+07	4.73E+07	4.31E+07	4.15E+07	4.12E+07	4.17E+07	5.05E+07	3.92E+07	5.05E+07	5.29E+07	4.41E+07	4.11E+07	4.91E+07	5.02E+07	5.30E+07	4.68E+07	4.95E+07	4.08E+07	3.79E+07	4.37E+07	5.61E+07	4.05E+07	3.70E+07	4.99E+07	4.52E+07
C6orf120	60316.2	37912.7	95085.2	61668.7	42793.8	64129.7	77646.5	56112.8	75068.4	107457	54346.5	84901.6	53622.5	57738	82876.6	77977.6	86135.2	64362.4	69110.4	44357.2	53486.8	75919.8	60191.3	58513.1	60392.9	59244	73308.8	54274.6	66469.6	58540.7	107078	61039.8		87466.8	67996.4							24673.2
C7	1.07E+08	8.18E+07	9.02E+07	7.81E+07	7.84E+07	9.91E+07	1.44E+08	9.39E+07	8.22E+07	1.06E+08	7.39E+07	7.36E+07	8.54E+07	8.89E+07	1.12E+08	1.17E+08	7.74E+07	8.97E+07	9.42E+07	9.78E+07	8.67E+07	8.29E+07	9.48E+07	9.03E+07	9.21E+07	7.46E+07	6.82E+07	7.11E+07	8.68E+07	1.11E+08	1.10E+08	1.17E+08	1.14E+08	1.17E+08	1.30E+08	1.24E+08	1.05E+08	8.83E+07	8.79E+07	8.95E+07	7.59E+07	8.00E+07
C8A	4.04E+07	5.90E+07	3.65E+07	4.60E+07	4.48E+07	5.33E+07	4.76E+07	4.47E+07	4.66E+07	3.13E+07	4.87E+07	4.73E+07	3.65E+07	5.10E+07	2.84E+07	3.78E+07	4.05E+07	4.24E+07	3.71E+07	3.63E+07	2.89E+07	3.76E+07	4.54E+07	4.14E+07	3.60E+07	4.74E+07	5.61E+07	4.69E+07	5.32E+07	4.58E+07	4.27E+07	4.44E+07	4.55E+07	3.97E+07	3.33E+07	3.83E+07	4.17E+07	3.71E+07	4.48E+07	3.66E+07	3.43E+07	3.00E+07
C8B	2.12E+07	3.21E+07	2.11E+07	2.45E+07	2.46E+07	2.83E+07	2.67E+07	2.23E+07	2.38E+07	1.56E+07	2.80E+07	3.01E+07	2.50E+07	3.35E+07	1.84E+07	3.08E+07	2.58E+07	2.69E+07	2.31E+07	2.54E+07	2.00E+07	2.79E+07	2.60E+07	2.46E+07	1.98E+07	2.50E+07	3.06E+07	2.62E+07	2.99E+07	2.31E+07	2.71E+07	2.07E+07	2.83E+07	2.80E+07	2.27E+07	2.53E+07	3.00E+07	2.48E+07	3.16E+07	2.49E+07	2.44E+07	1.92E+07
C8G	1.90E+07	1.68E+07	1.11E+07	2.37E+07	1.60E+07	2.23E+07	1.74E+07	1.80E+07	2.07E+07	1.19E+07	2.25E+07	2.26E+07	1.87E+07	2.91E+07	1.65E+07	2.09E+07	2.05E+07	2.06E+07	1.67E+07	2.11E+07	1.89E+07	2.36E+07	2.41E+07	1.95E+07	1.69E+07	2.17E+07	2.69E+07	2.35E+07	2.42E+07	2.00E+07	2.25E+07	2.02E+07	2.43E+07	2.17E+07	1.90E+07	2.27E+07	2.63E+07	1.56E+07	2.04E+07	2.15E+07	2.02E+07	1.52E+07
C9	1.27E+08	2.33E+08	1.48E+08	8.88E+07	2.29E+08	1.84E+08	1.21E+08	2.18E+08	7.33E+07	9.65E+07	2.16E+08	1.88E+08	1.22E+08	1.63E+08	1.43E+08	1.82E+08	1.76E+08	1.53E+08	1.59E+08	1.48E+08	1.76E+08	1.56E+08	2.09E+08	2.13E+08	1.08E+08	1.75E+08	2.39E+08	2.07E+08	2.29E+08	1.68E+08	2.30E+08	1.06E+08	2.90E+08	2.09E+08	1.99E+08	2.02E+08	1.63E+08	2.99E+08	1.92E+08	2.16E+08	1.85E+08	2.01E+08
CA1	4.65E+06	649023	3.54E+06	1.25E+06	4.83E+07	3.27E+07	3.05E+06	2.29E+06	646578	3.86E+06	9.01E+06	1.93E+06	7.38E+06	1.02E+06	2.10E+06	6.94E+06	842443	1.12E+06	2.12E+06	1.53E+06	7.72E+06	1.39E+06	1.18E+07	6.50E+06	4.42E+06	6.59E+06	1.73E+06	2.83E+06	1.02E+06	1.23E+06	2.35E+07	6.41E+06	2.94E+06	1.53E+07	862694	5.43E+06	2.31E+06	5.03E+06	793598	2.87E+06	1.73E+06	1.42E+06
CA13																				34402.4																				30407.8
CA2	522433	180302	537423	146859	6.82E+06	4.97E+06	352523	234337	80919.8	618302	1.13E+06	198215	655106	105228	234247	950806	95634	182207	510489	369922	1.07E+06	347427	1.53E+06	745934	551745	979736	224227	320884	197457	160625	2.58E+06	855301	495043	2.53E+06	220217	628380	293496	669421	366802	831729	295283	358032
CA3	269454	78968	606653	106186	729242	794688	183808	312394	113454	162589	170880	161475	310841	75293.3	80165.1	290755	170554	180916	162858	210931	355611	129127	440237	302154	182708	126421	46222.4	140438	192973	141591	432087	196033	121730	337873	278804	247721	213760	272745	55009.5	273519	99459.6	78008.5
CA6	75688.6		145173	131104	61163.7	64557.6	99808.2	59393.4	48753.4	38875.7	131071	169386	235289	68797.8	59531.4	242117	113549	404280	198163	112468	205828	117286	53120.8	43979.4	136363	113379	65963.3	103067	37079.1	75160.1	133765	106661	93839.3	77271.1	19804.2	94554.4	340963	79314.5	264423	202617	66452.6	52573
CACNA2D1	337040	389089	725052	458439	214881	402242	439792	396072	403378	447510	455113	462446	762238	328688	322927	532647	380324	653570	509329	361385	749551	418742	335091	400967	472067	342914	221081	319965	360852	437349	405816	431189	673037	301794	324766	333742	496799	457203	364541	498635	255801	275068
CADM1	349058	176346	212496	240702	197980	183567	167372	241419	291793	158198	198297	188534	201035	225057	269568	192444	194211	231000	216610	252545	227331	208223	213288	222232	247017	227085	120974	242547	188007	261334	198786	196099	186442	167364	257259	210532	227774	191271	149363	215718	188577	190297
CALCA																								15997.5
CALR	603874	454092	536490	374712	582891	533254	427878	585194	462665	519421	515819	512579	507049	350699	529859	348063	414278	405172	501053	495118	633467	374841	527894	568152	422020	408648	436681	377361	466964	479432	437338	477339	435427	489623	707434	560990	522234	736845	378627	586192	586895	674960
CALU	94394	105169	103185	102481	159561	120590	139261	183921	114722	109939	117839	173699	168776	243686	174617	196008	249190	197161	150609	176753	226280	166847	169959	160714	107073	211640	200700	161581	114160	116923	377220	183718	160646	150312	97890.3	181567	248812	133698	176303	280051	150924	164336
CAMP	1.25E+06	1.73E+06	1.17E+06	1.58E+06	884923	1.08E+06	1.97E+06	1.69E+06	982018	1.40E+06	3.43E+06	997128	1.34E+06	2.45E+06	949332	1.56E+06	1.25E+06	1.18E+06	1.83E+06	1.44E+06	1.76E+06	1.61E+06	2.04E+06	1.35E+06	1.40E+06	389248	741462	1.11E+06	2.09E+06	723639	1.07E+06	1.86E+06	845487	515012	748598	2.76E+06	2.64E+06	1.60E+06	1.40E+06	2.90E+06	1.97E+06	1.76E+06
CAND1	26294.1	58632.2	26383.6	13818.7	147418	143084	16405.6	17702.5	6762.48	20259.6	44217.8	20288.1	29055.2	36466.6	38663.8	41334.9	15359.4	29827.9		17344.8	41307.7		59807.7	41544.8	40898.8	47277.7	27682.9	37661.4	23259.9	30472.3	67667.3	37632.7		72514.7	32578.4	33101.6	49764.2	38044.4	17782.3	21923.4	32330.5	19655.5
CANX	61816.4	52073.1		60972.7	79834.6		72513.2	95048.1	71605.9	102110	121839	112204	95112	82076.9	85357.8	72612.7	116803	103474	133418	86946.4	113393	86367.6	77159.5	70463.4	88205.2	63981		44359.6	72712.7	72621	122376	63148.3	92487.3	112546	186522	89888.2	119219	109112	69430.6	115034	109122	144027
CAP1	81501	304425	240267	103005	251984	283197	168514	200818	179316	376492	217770	179272	187063	191859	227415	372053	221530	329733	708548	758576	477901	518891	216066	202603	219686	201998	355479	151273	268545	128509	261936	268251	206766	196131	134225	168251	209756	234642	362777	945912	383260	550025
CAPG	33785.1	39666.8			45377		65443.3	44431.5	39610.7	39584	48409.7		36442.2	35424.9	35405.7	32118	37586.9	34652.9	44284.9	48425.6	50842.2	54116.2		40225.2		32036.3		30421.5		37467.4				41669.5	80688.3	24650.9		45767.3	47354.7	65042.1	51579.3	60909.8
CAPN1	349413	602641	400321	352929	613145	645145	295898	338507	289752	359659	467247	479084	495598	377584	538076	519100	419170	416284	534948	591778	520220	480331	406601	425444	473743	419221	440562	347373	396537	399149	459478	360162	474915	577101	438439	461430	422271	441141	504097	585308	535887	479155
CAPN2	109316	96741	66927	116857	126809	77717	90293.8	73703.8	91591.9	77652.7	51746.7	63902.8	61978.2	48248.4	72984.5	76487.9	36702.3	68990.9	86130.7	76779.2	87043.8	67457.8	52410	124835	93051.2	85067.8	127317	96905.1	114534	130980	44033.5	138847	78229.4	59599.3	107212	75014.1	115387	56282.6	103142	59992.7	66533.7	72269.4
CAPNS1	71503.6	111919	63161.4	85258.8	128585	111285	92638.1	68431.4	52122.7	86599.2	83704.4	49157.6	65669.1	72056.7	89432.4	102060	78689.3	97358.7	80991	55209.9	90245	75094.6	88546.2	94456.3	101146	78565.1	78321	64662.2	90079.2	91367.6	83330.4	78590	81500.5	96678.7	111781	103024	78873.8	83273.4	95703.4	86435.4	81797.2	62186.5
CAPZA1	110861	125798	94799.6	79597.2	156389	221570	119769	111560	136989	114015	153406	119833	149124	138187	159176	192713	162451	176933	155610	177010	229231	188372	140196	121808	145018	115243	124641	73005.3	160005	93201.6	201975	99415.7	153343	173295	130611	137493	128528	134220	101088	220837	185028	184656
CAPZB	61235.7	75035.2	57415.6	37312.5	92986.3	122153	46804.4	59978.8	26958.7	80490.1	63256.9	48233.9	45505.9	42376.5	69787.1	67673.2	68037.2	93705.8	78522.4	84693.9	96023.3	91906.3	41483.1	56295.9	50333.2	46485.4	39946.1		57684.7	15883.1	76967.6	47218.1	59825.7	72283.5	47961.4			27149.2	83386	122404	83215.6	97082.6
CAT	902360	263842	931089	459818	4.00E+06	2.68E+06	366246	459098	255502	807358	1.15E+06	436342	741890	374670	596640	1.06E+06	370878	422338	662548	395146	1.02E+06	446083	1.33E+06	985909	906848	1.26E+06	305129	719874	340134	441515	2.19E+06	1.33E+06	799552	1.48E+06	272820	807137	636696	948189	369577	208433	742827	581363
CBLN1	40531.4	25643.3	46861.9	26588.2	33744.8	20973.2	39769.1	17255.5	58260.4	114557	16975.6	29312.7	24221.1	18441.6	41627.2	37699.9	17698.8		50214.9	11588.6	17690.7	11424.6	26806.1	15695.9	42035.3	48778	10768.5	8503.46	14283.7	33265.2	9175.13	54728.3	27989	22605.2	47687.8	26394.1	14473.2		14805.4	14300		20093.1
CBLN4	167553	65128.5	170830	179846	67300.1	93510.5	91740.8	111463	282543	68199.1	206038	294536	355846	376373	180522	380444	380589	299443	410052	329846	303546	303127	107184	133320	255546	109408	36714.7	105000	89221.5	142627	316941	94579.7	258393	102557	212010	211133	278527	263277	220625	336159	109857	196311
CBR1	149218	68190.7	77452.4	22259.2	117832	128646	73888.3	72599.1		72988.5	43636.2		58455.7	36052.2	66455.6	47034	42020.5	50103	104511	126551	79193	94134.4	76787.2	80716.2	99946.3	70612.7	90069.1	34614.3	24089.1	75088.3	91035.1	73558.1	59488.9	94482.9	57840	53607.8	52305.4	38586.6	125650	145691	107374	114155
CCL14	362092	325380	277919	258785	325101	339376	334332	322641	287001	227834	246806	278690	281638	239540	253491	124727	262205	194879	217998	228605	271446	215647	270875	311927	184847	336534	262013	191616	231815	269450	243459	232142	301873	279351	276112	376713	372734	309069	290266	395127	348855	331277
CCL15	107027	87163.5	140051	91157.5	61546.8	40449.7	41769.9	60891.1	106585	47769.8	20488.7	21551.1	56307.4	20038.9	36239.6	43272.1	49552.4	33160.6	45687.9	17867.8	34099.2	47391.1	37345.8	37461.7	49739.3	103805	82238	53034.8	121341	90918.5	64619.1	99517.3	44226.4	22187.1	101169	34622.9	67879.6	84262.9	59589.6	32377.5	107027	28897.2
CCL16	160718	113932	70479.4	119161	132923	115928	120828	159660	85001.1	86423.5	45750.4	65603.9	72220.5	111808	83773.1	60026.3	52933.7	77676.2	92189.7	65537.1	150667	98213.9	127236	80326.6	66378.7	64760.8	82142.9	114264	73263.1	63623.8	88362.6	72329.7	116296	151497	83211.2	199348	138530	59705.1	88033.1	86486.8	102867	109118
CCL18	379020	472621	175734	188332	424467	427174	444035	609624	267307	157560	152585	147468	124941	295345	231137	244286	238486	105305	277070	87962.1	129427	174771	217180	492069	161500	240718	368315	203915	379857	217654	109747	328747	146282	191927	250465	283034	88321.9	294123	136162	350446	246240	248989
CCL5	49070.3	168617	56300.3	19755.2	19851.6	34722.4	115566	50477.8	52430.6	37318.2	25642.9	38027.5	58425.5	67938.5	58073.8	30789	67253.6	59398.9	61486.6	81282.7	21776.7	38132.7	18535	69247.5	27420.6	34411.3	48247.3	70248.7	31807.7	80088.5	37578.3	27140.2	50446.6	25897.3		68691.2	49323.1	62966.3	47630.7	35008	24398.8	26444.1
CCN2	69841.8	71397.8	75549.2	95117.5	43904.9	64520.9	97459	74947.8	107237	89941.7	72609.6	98776.6	68685.8	99199.9	100140	93148.8	91227.5	89125.1	83401	98434	64699	73041.8	107264	117536	68876.5	85462.6	77399	124846	83520.3	88456.4	136070	114978	84950.5	76444.1	82139.8	114281	177737	80339.7	68089.3	103331	74908	93232.8
CCN5	100307	54568.9	59379.7	73390	95926.2	96507.5	97612.3	94107.9	78521.8	76537.9	105820	98340.8	115168	53233	77338.1	66589.8	67953.1	107095	87291.3	40488.9	122544	85098.5	91549.5	85363.5	89772.4	89858.4	55195.6	68624.1	53211.4	53792.1	54706.5	82658.8	49694.2	49371.1	98553.4	149245	92582.7	139353	66891.9	105758	50184.7	114329
CCT3	12869				67965.8	82067.5			2198.59	10123						26081.4				5403.71	9909.61		7773.1	10597.6	10949.4	22383.3	4437.42				23303.4	8699.41		16631.7						23985.4	36997.9
CCT7					21283.1	23237.5																		5080.03		10878.2
CCT8	15676.5				94153.7	107336					40626.9					46580.4		31697.6	29237.6	32296.4	38140.1				27260.5	49115.5	35802.4	34768.3	26668		64590.2	35379.3		44405.8				70251.2	55259	39788.9
CD109	700040	354980	470733	434806	466951	559693	500545	587914	439543	451028	717678	438275	543347	578584	316053	829282	600924	670849	625231	592734	763361	613075	507558	257381	661149	553154	387101	406829	582940	521688	228004	501148	466293	588902	394172	641733	701027	620731	456321	607619	415188	420553
CD14	4.28E+06	6.41E+06	5.26E+06	4.25E+06	6.80E+06	5.70E+06	8.11E+06	4.90E+06	4.63E+06	4.33E+06	6.70E+06	4.67E+06	3.89E+06	5.68E+06	3.84E+06	6.02E+06	4.91E+06	5.48E+06	5.22E+06	4.26E+06	5.99E+06	5.60E+06	5.09E+06	6.07E+06	4.55E+06	5.64E+06	5.91E+06	5.03E+06	6.02E+06	6.28E+06	5.69E+06	6.37E+06	6.01E+06	3.81E+06	6.37E+06	6.20E+06	4.44E+06	7.14E+06	5.00E+06	4.61E+06	4.11E+06	5.21E+06
CD163	749826	1.04E+06	598741	1.14E+06	1.45E+06	587091	1.46E+06	1.45E+06	721347	648095	1.49E+06	425283	812690	991659	717153	911167	1.35E+06	1.25E+06	723968	819117	950753	994049	1.09E+06	616897	1.20E+06	855614	1.04E+06	1.04E+06	3.32E+06	1.65E+06	504857	1.15E+06	1.32E+06	837661	1.06E+06	517609	787143	890283	904194	1.10E+06	550228	725374
CD177	10073.7	89757.9	4440.79	7299.58	18128.4	16295.9	27173.2	12021.6	16362.1	9525.3	15121.8			17652	18257.3	16939.6	19541.9	31648.5	24119	39027	17565.7	29220.4	20866.2	31942.7	24956.7	5103.39	6430.46	18392.6	28685	30270.2	22722.3	9135.55	9231.05	13662.4	19371	41247.2	28749.6	21205.4	15006.6	89974	21681.4	55574.4
CD200R1		10479.6		19816.9					19178.1		17317.3		20091.3		17386.8	18053.7	13721.7		10626.5		17421	22459.6	31766.6	17465.5	18586.9	28322.1		37948.5	18918.3	21871		21973.2	19902.9			13645.5				17840.5		16147
CD209			5810.62	15784.1	6710.18			9059.24				8739.85	10032.7	7264.14	3419.72	11212.5	16878.7	9464.64	8794.81	11026.2	14451.1				11367.2				20801.5	6638.46	10346.7				11809.7	16009.2			5658.13	7747.03	7619.41	16897.7
CD226								42032.6						22440.7	35256.2		31830.1			41586.2	53102.7																35402.1		45014.3		61855.7	40463.4
CD248	127292	103095	145512	173655	155298	135809	188211	115186	148262	130383	264832	205429	226572	126904	75887.8	235735	260646	264684	274520	199137	213066	183100	107858	109009	206385	176560	89058.2	167225	192277	261611	146118	232465	255538	138489	204594	190287	171771	112018	195179	123829	132246	143636
CD300A	20883.1	32278.6			25310.6				22750.3					21056.7	18368.9	20054.5	12420.6				20375.9			33963.2	22407.6	28737.9			38627.9	25032.2		54404.9	18471.1		27894.4	16303.5	22091.8	23099.1
CD34	41704.2	16249.6	64968.8	51674.8	28606.6	35614.3	28569.3	36252.9	52298.9	40646.5	56490.1	47435.1	52134.3	14321.2	36043.9	82281.5	17649	37501.3	31801.8	31930.7	22396.9	27072.6	42772.6	33557.9	31854.7	31310.3	29676.2	11011.5	38320.1	46977.1	20906.1		32798.5		26819.4	30921.2	17152.9	24096.3	27421.8	21106.8		18427.3
CD36	21062.3	27789.5	10821.3	24496.1	17622.1	18300.6	25076.2	21138	20124.9	27142.5	16894	22686.9	18255.3	23010.5	29122	28234.2	47753.4	22478.8	40188.6	34107	43204.6	29850.2	17229.3	11392.1	13698.5	26165.3	21148.1	19772.8	12804.2		17160.6	15046.2	38504.2	24379.5	10550.7	41936.2	15749.7	3429.13	29309	43918.1	23644.1	18602.8
CD44	1.16E+06	1.44E+06	1.29E+06	1.55E+06	1.29E+06	1.29E+06	1.44E+06	1.03E+06	1.46E+06	865472	1.32E+06	817230	953912	1.07E+06	786279	1.44E+06	2.01E+06	1.40E+06	1.19E+06	1.34E+06	2.05E+06	1.30E+06	1.52E+06	1.26E+06	1.52E+06	1.36E+06	1.37E+06	699538	2.02E+06	2.03E+06	1.26E+06	1.38E+06	966385	926706	2.38E+06	1.10E+06	1.13E+06	1.24E+06	1.43E+06	925995	991331	1.48E+06
CD48	14129.1	4618.39			10635.9	17713.3	5282.6	13594	6094.76		13611.6	6663.11			3308.69		7642.6	8265.94		10052.8	5841.75	3731.7	4936.08			7763.67			6406.63	16548.7	5775.47							7465.75		6049.61	3772.37
CD55	241674	130794	171332	178472	196117	179658	162291	221089	255813	165414	224757	182257	208873	155394	149430	140989	175588	206562	151695	191200	212963	164165	249165	213185	226600	164803	148349	186971	202629	267720	167398	197047	214451	166757	306069	295153	270721	300089	154155	214154	208666	235293
CD58	87019.6	36905.8	59865.9	68685.1	63188.2	85204.5	72842.9	69648.4	68439.4	83312.8	77264.1	71960.5	70694.8	94401.8	92972.1	81554.4	162607	83813	78431.5	89110.8	44479.5	93932	58193.1	84355.3	88356.6	64730.9	45664.1	47256.6	78614.7	94531.5	126846	61720.3	71119	74304.1	65039.7	72760.7	145638	73502	41204.6	44460.5	52112.6	71837.9
CD59	264778	138494	128919	118195	172665	138849	164197	207613	153844	168866	228131	144751	175067	162059	176057	171042	143868	210104	175820	169299	232090	164611	198768	155772	125911	135146	152025	125967	173107	121289	161683	151508	176885	134828	346831	211273	232333	184749	159292	231050	191873	224409
CD5L	3.04E+07	2.03E+07	1.35E+07	1.30E+07	4.47E+07	4.22E+07	2.98E+07	4.09E+07	3.93E+07	1.84E+07	1.17E+07	7.86E+06	1.13E+07	1.48E+07	7.61E+06	1.18E+07	6.40E+06	1.25E+07	1.14E+07	1.29E+07	9.59E+06	5.21E+06	9.82E+06	3.68E+07	8.57E+06	9.33E+06	1.38E+07	4.03E+07	2.06E+07	6.96E+06	8.23E+06	1.83E+07	6.26E+06	3.81E+06	5.06E+06	1.74E+07	6.82E+06	2.15E+07	3.34E+06	5.34E+06	4.30E+06	7.06E+06
CD81			8248.71	39639.9			23757		23218.6	22000	29951.8	22293.8		39166	30540.8	29354.4	39900.2	61371.1	47080.9	48504.9	31583.5	34545.9			32625.3	29549	16889	14357.9	20222.8		36844.3	23638.7	53681.8	24238.7	52181.4	50049.5	36123.9	30578.2	55123	39384.1	24464.1	22757.9
CD84	130954	133954	157119	118747	208133	128108	83044.5	106458	135490	212838	99249.1	132646	106988	96606.3	162314	153185	110208	144625	206104	277568	255517	191040	177052	130864	121807	134707	151766	101539	70440.9	96296.6	71750.4	134642	93138.6	100684	143289	146490	112213	141373	245112	347492	150324	198621
CD9	85001.4	70945	158029	155310	114327	184798	118239	109565	121237	92664	109265	90364.2			72202	84392.4	49767.7	115060		122138	91717.8	76025.9	129707	94419.2	111387	136778	121758	119857	90979.3	99045.4		107097	108932	72701.9	137939			71366.1	109721	115899		63659.9
CD93	476430	437877	308016	385169	438233	263210	271395	498095	406149	301986	436281	281677	590594	276639	282298	403514	364450	294014	357245	408684	518268	374745	371819	401120	426075	367753	288027	307227	328908	505146	349530	374149	410727	232313	537897	421525	272098	428482	293495	354593	419043	385466
CD99	79296.8	113429	110358	65660.5	69011.7	81409	41923.8	93967.4	37465.8	48667.6	55069.6	54796	78707.9	57179.4	52279.4	45933.7	89161.8	125229	93431.1	79013.5	76113.5	110114	136639	62004.7	76674.1	57398.6	125650	78917.7	27874.8	53260.7	103184	34423.8	121796	123598	36321.2	139002	147843	112400	94238.5	100052	67461.4	43660.1
CDA	10676.8	28476.8	25305.7	15847.2	20682.3	8819.04	10019	24270.5	23553.1	26284.8	12697.7	14089.8	15376.2	27387.9	24287.3	50136	65329.6	51161.2	55023.9	42383.2	32054.6	84350.1	21545.8	28340.7	29413.9	12872.4	14947.2	17865.2	39206.3	13999.1	29287.9	22854	31063.1	39753	5987.46	37481.8	25597.7	25168.9	19292.4	46261.5	46272.1	43234.4
CDH1	991002	522968	464995	458639	612485	617368	696165	813227	614037	429493	588108	628548	465289	466445	507554	656873	506953	641761	536669	821695	794541	510862	895598	790546	681974	618278	598781	539035	555392	663066	1.06E+06	684900	430951	528991	1.34E+06	928573	852560	666526	381964	760054	680118	1.06E+06
CDH11	325076	169831	175268	178975	246401	211867	227205	310793	251369	164090	323656	184177	266435	209230	327039	201918	224669	304465	243455	182363	353579	227076	182615	195597	170900	290453	111561	153584	142518	197429	176821	165708	236200	265790	295534	287593	207421	214928	142726	229753	232613	190079
CDH13	704693	397527	600308	726584	453235	671920	564319	748373	619086	503787	729691	733641	575284	596788	528799	874200	587064	671213	700395	652500	692921	612875	537246	650997	659772	483061	324373	425950	491963	671734	541155	627300	592577	522544	613243	687594	666317	631100	558282	643723	412218	664754
CDH15	25253.2		32843.3	55875.6	20402.9	43497.2		18643.1	66163.4	49589.2		8586.99	16143.4		10497	7995.79	54265.2	18331.9	8591.19	10987.7	10510	4987.78	23097.4	50052.5	104495	15380.2	17038.2	10739.6	18619	21116.2	21816.8		9718.07	8131.36	11513.5	110804				6183.32	112823	6612.84
CDH17	62270.3		65817	44740.4		66373.4	77313.3	119992	42386.1		75110.9	58068.5				81971.9	59588.6	103481	90420.1	98625.2	123188	34163.6	87177.5	68417.9		73495.4			68387.9	70413.1	148802	88033.4		50004.1			82754.3	53458.5	53808.7	62829.9		64944.7
CDH19	88106.7	96201.1	84819.1	69826.2	56210.5	83445.7	120765	69041.6	95167.6	117386		89787	92168	96107.4	77349.9	74423.3	104334	91611.1	82793.3	85163.7	57960.7	110747		89383.8	84679.7		50650.5	93384.4	85750.1	77922.4	71884.8		122159	114064		114215			133500	100626	124945
CDH2	628190	466562	545116	393547	409082	393110	429860	498983	428821	522641	420513	293234	334795	379725	411000	289863	378327	370385	336835	316641	610603	395743	516318	844242	663826	552760	333310	383486	417979	450190	409906	631044	449251	387983	510898	580596	513838	482551	329060	549349	491556	505894
CDH23	40678.9		31034.8	26345.3	40943.1		8759.18	25493.7	34762.8	42646.2			22564.5		53117.9	22634.1	57164.8	42291.4		39404.6				19295.3	27351.8	21496.9		21954.2	43049.3	28748.7		29101.3			71045.1			31043.8			18114.9
CDH3	15802.7	46744.4	8851.26	16371	30790.1			27462.1								33259.6	20725.7			5969.14	19416.5		19818.1		22198.2				15437.8	18013.5				17331	30328.3	33551.9		13224.4
CDH5	4.92E+06	3.24E+06	4.05E+06	5.06E+06	3.64E+06	3.04E+06	2.64E+06	4.37E+06	3.29E+06	2.14E+06	2.84E+06	3.02E+06	3.01E+06	3.88E+06	3.12E+06	5.18E+06	4.12E+06	4.41E+06	3.40E+06	4.88E+06	2.86E+06	3.57E+06	3.67E+06	2.87E+06	4.53E+06	3.89E+06	2.06E+06	2.56E+06	4.07E+06	3.47E+06	3.54E+06	3.15E+06	2.74E+06	2.51E+06	4.06E+06	3.29E+06	2.82E+06	2.63E+06	3.53E+06	3.74E+06	2.09E+06	3.18E+06
CDH6	184379	99309.4	144558	148760	116285	115343	105924	135720	163520	88013.2	102512	129870	182153	107166	103230	135005	140491	128596	121611	148545	136543	121149	131114	120846	175902	91325.5	86628.8	118195	132671	184346	129042	127325	136042	110398	180656	133557	99280	106485	80711.3	113075	128097	98781.7
CDHR2	195626	121024	86065.6	123030	128677	206848	124703	416136	94605.7	142581	186842	82885.5	162679	285733	86018.5	78535.3	104492	213454	124253	28209.3	144003	209167	297345	270642	725246	274863	114483	664023	99600	137230	68173.1	213742	88617.2	86679.8	529986	247007	238048	82952.4	200462	125792	45332.1	96580.7
CDHR5	40936.6	26940.5	42381.9	40834.1	36589.5	39504.2	37730.9	44520.1	44193.9	33044.6	48659.2	32623.3	83470.1	72156	30367	68425.6	141438	88056.1	63389.9	50832.8	106980	92446.7	60691.7	59981.6	72337.9	45462.8	41251.3	65571	47626.7	27633.5	35117.3	40091.5	38292.5		44050.8	66532.3	58903.1	86032.1	84183	63340.1	79466.6	92311
CDK17		22204.8		8515.26	20610.6					17313.7	37437.1			30004.1	19722.8	18259.9	32187.9	30025.7	31717.1	23290.4							24520				48427.1	43208.7	35020	28815	29442.2	39157.4	50253	227234	40663.6	36236	29908.2	21742.3
CDON			192740	146160	209690	198495	210849	154831	143312	139163	201280	198886	163653	195289	114405	179995					148741	66253.5	165137	163984	131472	144802		159005	142647	117260		176262	162061		182403			85429.6		191613
CEACAM1	51529.7	36500.9		27620.4				38163.2	40858.1	56029.2	61780.4	29302.7	21704.9	67319.8	51552.7	47122.5	46345.9	64457	30528.6	29577.2	34602.9	46018.8		63280.8	40171.5	22836.7	40837.2			36324.7	32803.3	56533.3	30941.8	42718.8	128562	79634.2	61078.9	24778.2	56042.9	35720.7	53162.3	31178.5
CEACAM5							228873			17824.3				22970.8	152291					30466.3			14136.5		8366.31	15126.5		13306.6		4990.8		7054.09			38788						4958.33
CEACAM6					31016.3						15474.5	19226.9		66890	78390.5	53735.3	31461.8	24633.1		87701		27945.4										129478	16441.4	52182.2	301781	35163.3	42231.8	28607.6	47082.8	33642	96601.4	29389.9
CELA2A	159516		81790.6	69645.8		154501		123417	70784.6	57892.4	45972.3	74143.8	78107.3	129831	190897	33045.4		106476	153550	155906	77659.3	104231			89396.4					174577	129761	156941	101223		236393	108497	108083	33990.1	101911	125125	161886	246317
CELA3B	92955.2	29749.7			12202							16397.4		32603.1	44764.6				20597.1	44609.3	25398.6							18185.4		55680.5	45160.7		28585.3		56021.8	57559.8	39773.4	17388.9	63241.5	36535		64132.4
CEMIP	61396.5	54222.3	77803.1	97444.6	63274.2	71791.9	86646.1	57086.9	69134.2	114239	70602.2	105986	81855.6	56894.7	46428.7	69448.4	125692	64558.8	79346.9	70250.2	54930	69548.6	58480.7	68198.5	79112.1	102147	67052.9	79238.3	51721.9	56202.1	106697	80703	80742.6	77566.2	92990.2	138843	110188	68004.2	63496.6	60854		66545.5
CES1	230883	87871.8	91393.3	138745	67761.2	86479	49487.1	168293	140564	96423.3	108345	116557	142083	569042	86024.9	96748.3	88939.4	118882	92538.2	105074	153689	82969.7	122337	119976	145689	88416.5	136418	118667	67483.6	88450.9	98063.4	98302.5	85800.9	410139	97024.1	57523	106223	93404.2	109876	63688.5	119737	98053.6
CES1P1	145319	43596.6	80945.1	106796	71322.5	81309.4	55231.3	117899	138226	100838		100755	154959	428190	89439.9		92330	98808		100810	147813	62394.1	88760.1	76814.4	145376	98706.8	145397	67525.7	70795	87111.4	146707	72786.6		356501	100447	58567.9	72628.3					87596.6
CES2	69235.8	37090.3	71210.8	46018.2	31271.9	70859.6	41568.3	60299.1	50276	66172		56614.7	68233.8	75781.8	55096	45938.6	67507.4	67513.2	57198.7	50033.9	80450.9	61499.7	51343.9	53557.4	57619.1	54038.3	51952.4	44351.8	22657.1	40495.9	68887.1	55179.9	46711.7	86295.1	59960.8	66430.1	55539.1		94880.7	56920.9	73433.1	65753.1
CES3	28145.3		20877.5	23522.1	21598.1					37996.4			21454.5	44288	30299.7		34665.5	21814.3		27413.3	51976.4	16749.5		27785.9	28689.6			35975.1			28181.8		20773.7	34647.9	23402.5	39142.5	42660.5	40453	38249.6	40602.7	25368.6	16719.5
CETP	2.09E+06	1.29E+06	4.40E+06	1.79E+06	1.26E+06	1.51E+06	1.54E+06	1.58E+06	1.68E+06	1.42E+06	1.95E+06	1.64E+06	1.86E+06	1.86E+06	1.69E+06	2.46E+06	916129	1.80E+06	1.75E+06	1.12E+06	1.82E+06	1.55E+06	1.74E+06	1.19E+06	3.01E+06	1.26E+06	1.18E+06	1.71E+06	2.35E+06	1.72E+06	665748	1.97E+06	1.73E+06	2.31E+06	1.86E+06	1.27E+06	349508	1.44E+06	2.20E+06	1.69E+06	1.75E+06	1.66E+06
CFB	1.86E+08	3.55E+08	2.99E+08	3.02E+08	3.69E+08	3.20E+08	3.62E+08	3.57E+08	2.72E+08	1.83E+08	3.20E+08	3.56E+08	2.65E+08	3.53E+08	2.14E+08	3.20E+08	3.80E+08	3.03E+08	2.90E+08	2.05E+08	2.63E+08	3.48E+08	3.94E+08	3.35E+08	2.57E+08	3.70E+08	3.26E+08	5.21E+08	3.94E+08	2.82E+08	4.48E+08	3.17E+08	3.69E+08	2.50E+08	2.49E+08	3.28E+08	2.61E+08	3.96E+08	2.70E+08	3.49E+08	2.80E+08	3.25E+08
CFD	6.27E+06	3.51E+06	3.59E+06	2.85E+06	3.28E+06	4.17E+06	3.63E+06	4.67E+06	3.97E+06	2.41E+06	4.14E+06	3.25E+06	3.78E+06	2.44E+06	2.13E+06	2.44E+06	2.39E+06	2.94E+06	2.99E+06	2.43E+06	2.88E+06	3.21E+06	3.99E+06	3.30E+06	3.89E+06	2.92E+06	3.09E+06	2.99E+06	3.10E+06	2.85E+06	1.66E+06	3.02E+06	3.22E+06	1.59E+06	2.76E+06	4.41E+06	3.62E+06	3.67E+06	2.54E+06	3.55E+06	2.87E+06	4.12E+06
CFH	2.50E+08	3.21E+08	2.68E+08	3.30E+08	2.78E+08	2.91E+08	2.95E+08	3.35E+08	3.14E+08	2.10E+08	4.03E+08	3.56E+08	2.82E+08	3.50E+08	2.79E+08	3.10E+08	3.57E+08	2.96E+08	2.95E+08	2.71E+08	3.02E+08	3.41E+08	3.64E+08	3.47E+08	2.96E+08	3.49E+08	3.68E+08	3.77E+08	2.85E+08	2.89E+08	2.98E+08	3.29E+08	3.68E+08	2.88E+08	2.68E+08	2.71E+08	3.14E+08	3.20E+08	3.57E+08	2.93E+08	3.48E+08	3.06E+08
CFHR1	3.08E+07	3.10E+07	1.74E+07	2.15E+07	1.86E+07	1.60E+07	1.97E+07	2.13E+07	1.02E+07	1.64E+07	2.09E+07	1.95E+07	2.40E+07	2.10E+07	1.64E+07	1.31E+07	1.29E+07	1.72E+07	1.42E+07	1.00E+07	1.15E+07	1.10E+07	2.10E+07	2.57E+07	2.32E+07	2.41E+07	2.59E+07	1.66E+07	2.66E+07	1.35E+07	1.49E+07	2.68E+07	1.44E+07	1.52E+07	6.66E+06	2.03E+07	2.04E+07	1.77E+07	7.44E+06	1.44E+07	1.44E+07	1.84E+07
CFHR2	1.20E+07	6.98E+06	4.58E+06	5.13E+06	6.89E+06	6.03E+06	1.24E+07	6.16E+06	1.60E+07	1.08E+07	3.79E+06	5.86E+06	5.22E+06	6.19E+06	1.07E+07	4.90E+06	5.34E+06	1.08E+07	4.46E+06	4.72E+06	5.37E+06	5.96E+06	6.02E+06	8.16E+06	1.08E+07	5.29E+06	1.43E+07	5.99E+06	1.20E+07	4.87E+06	1.14E+07	1.19E+07	1.24E+07	1.01E+07	5.38E+06	1.47E+07	2.09E+07	1.64E+07	9.05E+06	1.19E+07	1.15E+07	1.46E+07
CFHR3	1.77E+06	2.58E+06	275915	49187.4	468404	2.40E+06	195745	672246	2.09E+06	111554	415658	462965	1.05E+06	571213	324797	208663	881709	3.04E+06	114954	316812	609829	173691	3.26E+06	1.79E+06	398858	182635	1.30E+06	336081	748420	800644	698745	126393	2.14E+06	1.49E+06	764203	363692	762439	415236	216637	769687	41549.8	4.77E+06
CFHR4	3.19E+06	4.30E+06	2.55E+06	1.26E+06	2.79E+06	1.97E+06	8.77E+06	4.06E+06	4.88E+06	2.08E+06	4.57E+06	3.32E+06	2.49E+06	2.02E+06	2.12E+06	2.67E+06	1.84E+06	4.16E+06	2.82E+06	1.60E+06	1.87E+06	1.60E+06	3.43E+06	2.47E+06	2.68E+06	3.17E+06	1.07E+07	4.06E+06	5.07E+06	2.87E+06	3.52E+06	7.56E+06	9.00E+06	3.79E+06	2.64E+06	6.97E+06	4.37E+06	5.35E+06	4.21E+06	2.39E+06	3.41E+06	5.57E+06
CFHR5	5.22E+06	7.03E+06	5.69E+06	4.30E+06	7.05E+06	5.80E+06	6.51E+06	4.52E+06	3.22E+06	1.93E+06	6.38E+06	4.93E+06	4.12E+06	4.69E+06	4.61E+06	4.06E+06	5.11E+06	4.02E+06	3.24E+06	3.94E+06	3.18E+06	5.14E+06	5.90E+06	6.16E+06	3.49E+06	4.37E+06	7.51E+06	6.06E+06	5.74E+06	4.14E+06	3.57E+06	4.12E+06	6.34E+06	2.58E+06	2.67E+06	6.95E+06	4.59E+06	6.07E+06	4.36E+06	4.96E+06	4.51E+06	3.87E+06
CFI	6.09E+07	8.93E+07	5.09E+07	6.76E+07	6.68E+07	7.00E+07	7.36E+07	7.36E+07	6.88E+07	4.72E+07	8.68E+07	7.85E+07	6.14E+07	8.20E+07	6.06E+07	6.72E+07	6.80E+07	6.17E+07	7.23E+07	5.87E+07	6.93E+07	7.52E+07	7.37E+07	6.70E+07	5.33E+07	6.11E+07	7.63E+07	7.02E+07	8.33E+07	6.21E+07	7.05E+07	7.16E+07	7.05E+07	6.63E+07	6.06E+07	6.64E+07	8.17E+07	7.75E+07	7.21E+07	6.40E+07	6.31E+07	6.78E+07
CFL1	67444	143839	116660	55376.1	114837	177719	82130.2	51450.5	65854.5	124480	114276	56946.8	92623.5	90358	98876.9	129759	119327	170497	518254	375915	290271	260031	82224.7	92554	103050	98356	131489	67698.5	118902	73855.5	120420	88397.5	95446.2	87729	81983.6	112542	91030.7	137028	231642	542599	136782	407410
CFP	1.41E+07	1.11E+07	1.07E+07	1.63E+07	8.36E+06	1.17E+07	8.04E+06	1.17E+07	1.25E+07	9.35E+06	1.23E+07	1.25E+07	1.22E+07	1.58E+07	1.35E+07	1.33E+07	1.46E+07	1.10E+07	1.19E+07	1.20E+07	1.12E+07	1.27E+07	1.18E+07	1.33E+07	1.23E+07	1.00E+07	9.35E+06	1.28E+07	1.23E+07	1.05E+07	9.37E+06	1.46E+07	1.12E+07	1.55E+07	1.18E+07	8.99E+06	1.34E+07	9.92E+06	1.26E+07	6.94E+06	1.80E+07	9.67E+06
CHAD	121039	34614.1	55107.5	100023	62511.9	41753.9	54720.2	38783	136760		70474.2	81619.3	115607	74384.7	12481.5	54069.9	49497.2	65697.7	72469	94715.1	20079.1	72092.2	31469	44123.3	73402.9	39553.3	20056.1	32986.9	54643.8	73802.2	97457.8	38917.1	71392.5	14182.7	46684.4	33764.6	63853.9	25447.5	26695.1	54107.1	23657.1	27581.6
CHGA	120318	183475	174891	81034.2	238606	261239	194777	132801	121892	141486	347638	111404	438758	84130.9	143061	106015	414598	109920	341738	153885	268476	100917	120926	162681	117076	94722.4	154218	196186	205564	105547	120067	256838	284178	409937	186550	1.93E+06	146484	458596	401849	637591	1.34E+06	1.35E+06
CHGB	16508.3	15290	37096.1	10447.2	27834.6	12837.3	33531.5	23275	10526	21002.9	45759.9	28555.2	40621	18315.9	57675.1	46077	43249.7	33611.7	30198	27706.2	39022.3	40410.4	19424.1	62940	9225.83	14144.7	16445.3	14427.4	9118.65	17489.1	30347	22005.3	27899.8	42062.7	47806.5	42149.3	146786	68207	24799.5	41882.1	60800	51292.3
CHI3L1	1.04E+06	536188	158462	178717	563815	182062	944176	771310	247485	169820	142297	105880	213721	210810	429382	244322	221772	215401	201990	188175	238235	157030	394458	528271	105342	425534	535490	234518	707115	1.13E+06	457994	556789	240612	1.06E+06	680083	428156	651631	442316	231416	540013	862631	572761
CHIT1	109406	207023	182480			450187	137635	297529	378914	113776	211718	333765		111535			331199	103434	231234			199819	144288	332724	154202	172099	163753	151622	132547	283423				63980.7	259973	145671		263805	120609
CHL1	1.44E+06	1.29E+06	1.90E+06	1.46E+06	2.45E+06	2.00E+06	1.69E+06	1.43E+06	1.88E+06	1.81E+06	1.58E+06	1.56E+06	1.86E+06	1.47E+06	1.66E+06	2.16E+06	1.59E+06	1.79E+06	1.54E+06	1.66E+06	2.01E+06	1.95E+06	1.76E+06	1.24E+06	1.75E+06	1.66E+06	1.15E+06	1.35E+06	1.77E+06	2.51E+06	2.22E+06	1.64E+06	1.51E+06	1.20E+06	1.49E+06	1.27E+06	1.76E+06	1.50E+06	1.34E+06	1.70E+06	1.94E+06	2.10E+06
CHRDL1	152254	70629.9	85070.4	88297.1	112303	119869	82331.4	132694	104599	76768.3	113153	96420.3	118969	92436.7	101947	103859		86892.9	109709		139854	56037.6	118330	91524.6	81086.5	80196.4	61519.5	68241.9	64804.1	98780.2		82223		177340	179849	175805		152290	89921.2	126377	73524.7	108219
CHRDL2	33755.4	46324.1	60288.1	33627.8	56314.6	69053.2	52147	60946.3	49694.6	45135.5	46720.4	54656.5	46416.7	34707.2	38376.6	60820.4	41602.7	54737.9	37113.2	48580.5	54617.5	54360.7	57402.2	72189.6	51862.7	63525.7	70920.2	63518.1	87915.8	63674	50714.3	53325.2	54247.7	40672.3	50379.4	38002.8	91363	63735.6	52430.7	45764.6	50980.9	47116.9
CHST3	39852.3	29376.4	55004	40311.4	34375.1	41023.6	32935.1	29113.3	21587.6	22071.8	39213.3	31834.7	36519.4	30501.2	35053.6	40240.9	36238.9	42182.7	39949.7	33097.7	38154.9	33852.5	51623.6	32014	30329.8	37745.8	18789	18571.3	32528.2	39688.8	36818.5	29678.2	38548.9	30125.7	45071.4	39670.3	35209.4	38659.7	27476.9	32442	25344.8	32897.5
CIAPIN1	70011.4														222468	143614		175529	283215	190071	248743	181276	67159		62461.7								305812	73521.3	169421			185231	140458	300203	281536	126814
CILP	59784.3	67637.8	101839	111400	75699.3	76386.1	86458.2	86377.7	75596.6	62370.1	69608	97569.9	101103	86774.5	123677	110915	118798	146351	90274.4	126662	133162	142552	82571.6	77266.8	100032	89230.3	63667.5	115413	97852.1	114399	79960	76723.8	115091	118131	95280.5	107130	149273	131828	115209	98292	104185	111636
CILP2	43783.2	39355.3	57123.7	91311.3	40247	64874.1	64176.7	34339	87825.8	98663.7	61183.6	75942.4	87517.5	89286.8	35240.4	81499.5	107470	132404	68520.5	104462	53276.6	90658.8	25359.7	31148	61045.1	47784.8	15608.3	68578.2	68584.7	79254.6	68705.4	63011.2	69148	46806.7	56221.8	57651.2	87822.8	46420	53879.8	55362.9	44601.3	45376.7
CKM	72096	60540.7	785572	242071	42929.2	90023.9	106288	176007	175268	23324.8	108598	291571	429789	157001	28478.3	287651	263586	398989	141223	267840	436676	332793	138609	136790	284176	67095	101240	276307	326109	132420	111527	117941	205555	62611.7	225178	72234.7	205716	122900	170309	146013	92494.1	59860.9
CLCA1	24982.5						31069.2	14792.2	23751	15518.1	21480.3	27528.7				65337.5		38405.8	39512.8	43199.8			22258.7	34132.3	8993.87				68173.8	21074.3	167966	53257.2	33688.4	40535.2	25408.2		34715.6	46340.7		27846	9458.95	32609.2
CLEC11A	83235.4	48137.6	45688.6	47090.7	78194.1	66499.6	127051	74758.2	50093.9	92350.7	59533.7	41325.5	73422.3	43155.6	29290.9	33065.7	26635.3	52613.5	39331.4	37413	27826.3	28253.8	98481.9	51968.9	69722.9	58511.2	44726.7	56672.6	40617.1	45650	60211.1	126054	50051.2	34364.2	59602.6	50298.4	57348.6	46942.8	32480.7	50895.1	56082.2	45701.9
CLEC3B	1.63E+07	1.10E+07	2.04E+07	1.87E+07	1.09E+07	1.59E+07	1.17E+07	1.38E+07	1.71E+07	1.12E+07	1.68E+07	1.72E+07	2.08E+07	1.55E+07	1.11E+07	2.07E+07	1.72E+07	2.16E+07	1.40E+07	1.71E+07	1.62E+07	1.81E+07	1.54E+07	1.41E+07	2.32E+07	1.31E+07	7.87E+06	1.41E+07	1.55E+07	1.69E+07	1.46E+07	1.63E+07	1.50E+07	1.27E+07	1.32E+07	1.18E+07	1.64E+07	1.25E+07	1.57E+07	1.05E+07	1.31E+07	1.45E+07
CLIC1	107809	167359	128161	85349.7	223615	244395	122931	140381	113124	164613	179239	148326	143754	81540.7	145713	237561	105390	156858	211985	264259	208816	168485	134272	118807	153602	164461	173246	85219.9	119840	79434.8	222663	195570	141779	124409	140087	104665	88512.6	108473	133625	367783	178726	241578
CLIC6																																		47773.8								27435
CLINT1		32440.6			17143.8					51232.8						19707.5		20681.9	31921.9	46111.4	31912.9	24086.2										10732							32884.3	44970		27220.1
CLN5			25551.6	24612.8	15730.6		21718.9	19214.9	20733	19289.7	15617.7	20961.4	21674.9	24850.8	17242.3	34440.4	32391.2	18357.2	23876.9	15475.1	27113.9	24072	11729.9		23902.9	18382.7		16014		21088.2	25610		26650.2	36031.2	22168.9	13203	26227.3	24757.9	27306.6	41719.8	26716.7	31728.7
CLPS	17410																																								8794.7
CLSTN1	433949	320382	318736	359507	298580	297115	294105	316491	424760	305230	300992	380652	332387	373911	381267	450478	292539	297335	399608	376907	338152	360760	339793	266427	310073	302542	318698	237276	299228	402733	323119	326857	333310	316165	384172	284630	275472	235075	359680	298413	322488	297413
CLTC	25134.5	22240.3	29712.7		38083.3	66999.9	18314.1	14183.8	16600.3	28171.1	20413.3	12172.9		14787.5	13100.8	20944.4		18930	23744.7	32596.5	29866.9	31513.5	26004.3	21987.4	27072.5	23020.5	16093.4	14917.8	22493.9	16313.3	62104.1	28569	24130.5	27134.4	12575	18590.6		13309.7	16017.5	33309.6	23774.9	33785
CLU	1.29E+08	1.02E+08	1.49E+08	1.22E+08	7.64E+07	1.50E+08	1.37E+08	1.13E+08	1.39E+08	1.47E+08	1.26E+08	1.25E+08	1.22E+08	1.22E+08	1.32E+08	1.14E+08	1.00E+08	1.32E+08	1.18E+08	1.18E+08	1.00E+08	1.08E+08	1.30E+08	1.16E+08	1.16E+08	9.74E+07	1.02E+08	1.22E+08	1.18E+08	1.00E+08	9.36E+07	1.40E+08	9.06E+07	9.68E+07	1.01E+08	1.19E+08	9.45E+07	1.24E+08	1.28E+08	1.10E+08	1.36E+08	1.40E+08
CMPK1		32156.2			28163.4	31602.6														26939.4	16047.9	20394.6					13423.4				10652.1	8509.99			8994.86	7886.58	3708.48		9356.65	25826.4		7968.74
CNDP1	7.85E+06	2.94E+06	8.37E+06	8.40E+06	1.76E+06	3.55E+06	5.60E+06	5.04E+06	7.70E+06	1.27E+07	3.63E+06	1.06E+07	7.35E+06	9.91E+06	9.72E+06	8.55E+06	6.03E+06	7.50E+06	8.00E+06	7.99E+06	6.52E+06	7.37E+06	6.01E+06	3.13E+06	5.08E+06	3.25E+06	4.23E+06	9.12E+06	6.62E+06	5.12E+06	3.24E+06	5.29E+06	5.27E+06	2.46E+06	3.08E+06	9.28E+06	7.09E+06	4.47E+06	5.96E+06	6.58E+06	8.01E+06	5.22E+06
CNMD																								129952
CNN2		224776	144314	69659.8					72580.5	178266					184450	105336		201080	362619	385068	277061	254074	100524		89261.8		142098			57691.8			54539.1	57430.2	71940.5	52816.1			366105	349775	158615	389828
CNPY3	51303.8	39232.3	106640	71655.4	24867.5		77512.5	94632.1	91885.9	96090.7		93146.6	31288.3	124895	73175.7	65770.5	82100.1		111561	88546.5	138784	91557.7	88093.2	34674.8	14939.8	88412.8	98853.9	78870.5	77157.5	41289.3		155260	93451.9	29706.1	73410.3		134021		93890	125269	116868
CNTFR	83350.1	64812.2	81416.4	85838.1	87038.7	95431.8	54465.6	53164.9	88729.4	73348.9	67702.2	65264.8	95393.1	67489.8	93487.2	75549.1	76927.9	70141.5	54966.7	93301.8	125924	70366.7	84219.7	78593.8	80573.3	87487.8	28521.2	63354.3	84774.8	119477	70137.9	82742.1	70015.7	73253.5	89665.5	107754	103729	56878.2	48825.1	87954.6	78213.5	68205.2
CNTN1	1.12E+06	637140	1.19E+06	1.07E+06	935811	1.02E+06	872890	876488	1.02E+06	871341	992332	825498	1.20E+06	1.15E+06	792443	1.41E+06	848058	1.03E+06	1.14E+06	1.26E+06	1.25E+06	1.09E+06	928854	761997	1.30E+06	1.72E+06	727649	709422	786567	1.53E+06	1.02E+06	998252	1.11E+06	960047	1.44E+06	675184	1.15E+06	1.03E+06	917938	923525	766429	791205
CNTN3	172740	130480	150552	186788	114097	226740	121671	196924	239364	150996	262390	223608	203680	214283	293692	188281	190433	211980	195537	134492	207034	191175	223887	184734	229290	193662	131903	185949	181390	165798	172790	175150	178532	180718	107249	159230	260424	129019	178830	165887	165761	169458
CNTN4	113571	113410	139303	128529	93959.8	127460	93922.3	82025	119058	94400.1	86647.4	160125	117872	110948	103409	149535	139711	109974	110022	166504	134382	124126	99315.7	111400	174145	114675	108430	110574	152350	189296	88857.3	113412	114285	59298.8	102127	94880.3	82416.9	101420	99369.2	63847.2	38933.7	58218.9
COL12A1	44632.8	41826.4	57952.4	52725.9	65118.1	64663.6	70690.3	55565.8	58450.3	39898.1	71511.5	49894.1	60374.5	35043.9	59278.5	65337.8	57366.9	59243	66341.4	63647	44040.1	65415.2	46178.4	51946.3	48504.7	75789	33251	45999.7	56351.2	68966.3	70223.4	61989.2	73100.4	69288	74144.3	89652.6	75892.9	42606.9	46183.3	39221.6	41658.6	36373.9
COL14A1	35335.9	22707.7	18234.5	19829.7	25452.6	33211.5	42311	46545	28872.3	24930.7	18476.1	18540.3	24838.7	26765.4	27625.2	18861	25690.2	23290.9	28325	24062.2	17463.3	19453.1	26586.3	29548.6	19523.9	26719.3		34898.8	16952.7	21975.3	25107.7	35073.1	33448.9		30610.3	31287.7	29918	52357.4	24657.2	28351.5	23347.8	27654.7
COL15A1	111429	66811.9	68925.1	55058	59029.9	63525.4	53776.9	98159.1	72065.8	51835.1	73073.1	79182.5	119757	70080.3	57174.5	73722.1	72123.1	86785.8	106895	78836.8	93175.9	90133.9	63436.8	66440.8	89406.1	68609.8	68222.6	58969.7	45891.9	58935.9	50587.5	51224.5	94939.5	43216.3	70865.5	119450	108991	87008.1	72206.6	96034.7	70770	101284
COL18A1	1.06E+06	845153	608249	593679	657330	727718	667402	885640	550214	802464	735383	619539	638979	520098	583556	469062	512254	614169	491921	496481	668352	537912	711625	713509	589907	595336	626697	638503	596440	538554	503777	602464	591559	433823	655746	930282	976029	380771	562383	708555	597929	757088
COL1A1	249724	130222	139485	135508	211099	103952	122418	120944	261260	145143	182695	205825	222947	183930	195463	238361	213615	229292	226081	296338	202151	125283	113835	151265	152265	187503	94633.5	117133	150099	281755	296913	118801	172554	140884	359370	110408	311739	165333	123233	290172	183029	175874
COL1A2	279330	396361	251757	286478	335602	111445	207879	269351	364791	110900	284658	401630	308196	456925	380787	364211	436865	508990	385769	368196	342150	345840	390781	276356	359939	394467	246366	182854	348442	447839	355504	270810	352708	370595	480306	324338	555417	311924	299885	347197	379494	399091
COL3A1	147628	120696	77569.6	102908	94276.3	81304.5	96671.5	86664	97022.6	89575.3	98565.5	97731.3	98164.5	113095	152774	111043	140612	100596	104926	148357	104696	80432.3	81750.1	133121	100341	107727	108186	107138	129278	162978	157854	100575	103365	103753	150523	102133	217773	110710	98091.2	132590	149740	122696
COL4A1		3476.47								17065.4					9426.92	6821.84	9309.66		1533.19	4725.72		3652.35								3226.64					12313.7	5518.06				4956.05
COL4A2	132163			46333.5	32787.2	102502	56499	62905.8	83095.8	70483.5	72442.8	78344.1	80718.6	97149.6	110077	94975.8	121865	106177	73232.6	95259.4	87586.3	73390.6	56068.5	64283.9	51201.6	50562.8	66082.7	77654.2	64431.2	76809.3	124609	55325.2	58492.4	69863.9	112776	118680	106483	130090	79729.3	93891.1	88019.3	97773.8
COL6A1	361411	204501	309693	293574	263559	204774	320259	325924	289707	237047	301969	269881	332360	322658	320167	394878	295819	354450	356390	334309	467403	325259	255711	248166	282015	331460	224684	349278	206436	373045	324988	262857	355833	258103	397598	305034	377009	294902	266461	216030	288681	290518
COL6A2	167710	98799.3	82900.3	100730	94483	104122	129665	124324	124413	141474	147088	46163.7	112064	77776	85672.8	108808	96547.1	111258	103006	86718.6	115731	68721.2	74127.6	110769	118218	121367	90585.3	122316	105648	172356	82925.4	126941	117611	108326	127653	98128.8	119159	93726.1	97129.5	65140.1	121608	90385.9
COL6A3	923391	585642	837657	753923	990720	818871	955898	939691	809801	912173	765578	701014	807877	639777	799344	862112	845207	869996	836409	901207	977284	708406	723723	735817	846814	881390	663038	765509	815931	1.36E+06	682631	836468	915768	782693	1.24E+06	926511	789360	886010	726660	728597	709241	861538
COLEC10	1.57E+06	1.06E+06	1.76E+06	1.61E+06	1.06E+06	1.14E+06	1.06E+06	1.33E+06	1.38E+06	1.35E+06	1.09E+06	1.27E+06	1.32E+06	1.18E+06	1.49E+06	1.60E+06	1.33E+06	1.28E+06	1.06E+06	1.23E+06	1.16E+06	1.25E+06	1.06E+06	1.19E+06	1.49E+06	1.02E+06	1.03E+06	801788	1.04E+06	1.21E+06	1.62E+06	1.24E+06	951510	1.36E+06	1.37E+06	1.18E+06	1.02E+06	1.03E+06	960545	1.17E+06	1.01E+06	1.17E+06
COLEC11	3.45E+06	1.60E+06	3.53E+06	2.70E+06	2.09E+06	2.06E+06	2.09E+06	2.38E+06	2.18E+06	1.96E+06	1.89E+06	2.41E+06	2.40E+06	2.86E+06	2.63E+06	3.19E+06	1.86E+06	2.08E+06	1.71E+06	2.13E+06	2.04E+06	2.28E+06	1.87E+06	2.05E+06	2.99E+06	1.65E+06	2.02E+06	1.71E+06	1.90E+06	1.60E+06	2.89E+06	2.62E+06	1.68E+06	2.74E+06	2.37E+06	1.99E+06	1.60E+06	2.02E+06	1.84E+06	1.67E+06	1.21E+06	2.03E+06
COMP	1.92E+06	867606	1.51E+06	2.30E+06	1.19E+06	863286	1.38E+06	1.84E+06	1.45E+06	733976	1.70E+06	2.16E+06	2.18E+06	1.37E+06	1.93E+06	2.33E+06	1.52E+06	1.92E+06	1.77E+06	2.01E+06	2.23E+06	2.40E+06	1.16E+06	1.17E+06	1.95E+06	1.60E+06	939952	1.74E+06	1.81E+06	2.12E+06	1.21E+06	1.88E+06	2.43E+06	1.91E+06	1.59E+06	1.43E+06	1.73E+06	2.37E+06	1.39E+06	1.03E+06	1.10E+06	936139
CORO1A	67890.1	167502	113748	70958.1	111350	133637	121974	144452	131635	153351	98227.8	62628.8	95640.9	77465.1	118300	138370	156842	141218	258050	230909	190555	237377	101855	96895.4	94940.2	82119.3	89388.1	80440.8	181890	87672.9	93093.5	114478	126343	70798.8	54576.2	81899.1	81765.8	137313	127318	304501	199822	268712
CORO1C		12439				12211.9							13063.7	4087.93		5607.48	8555.28	42588.2	30780.7	19103.5	106368	7400.57				5314.53					16185.8			5785.49	13833.7			12275.1	17077.9	30652.8	6620.98	75747.6
COTL1		360173	86846.8	48867.2	88524.1	59474.7	100148	44819.4	53607.9	260737	74886.7	61219.9	51712.2		86808.2	106791	54789	172641	474791	481006	462807	322687	58241.2	61190.5	98097.9	41362.3	225196	31390.3	35954.6	66740.4		49649.8	63203.6	25603.6	59705.4	73167.8		77086.9	264004	592745	115383	508478
CP	2.39E+08	4.00E+08	3.03E+08	2.74E+08	3.89E+08	3.68E+08	4.24E+08	4.10E+08	3.14E+08	2.22E+08	4.21E+08	3.66E+08	3.22E+08	3.06E+08	3.09E+08	3.82E+08	4.77E+08	3.09E+08	3.41E+08	3.80E+08	2.64E+08	3.27E+08	3.33E+08	3.76E+08	2.25E+08	3.43E+08	3.71E+08	4.11E+08	3.95E+08	3.65E+08	3.63E+08	3.62E+08	3.81E+08	2.73E+08	3.74E+08	3.81E+08	3.37E+08	4.58E+08	3.00E+08	5.15E+08	3.37E+08	3.28E+08
CPA1	93252.5	46826.1	54503.7	39774.6	14002.2	31381.7	7728.86	55079.5	31050.2	29595.3	58139	29490	27538.1	71409.8	35114.6			48693.2	37186	72814.1	27276.2	51362.9	57510.5	28555.4	33483.1	10167.2		50835.8		39802.2	41303.3	40216.9	26622.7		69203.5	55565.4	75983.7	23926.2	69928.9	56975.8	62272.5	63671.9
CPB1	47280.7	21252.4	28564.7	23908.9		26279.9	25357.5	32382.2	30285.1	20749.4	33542.5	21752.4		31710.6	40822.3		21167.9	34247.6	29876.3	36265.3	34025.9	32722.7	18985.3	25850.3	31337.7			62176.6		31161.8	48853.9	29765.6	42743.2		39011.7	43540.4	60213.7	35004	49979.3	35809.8	46159.5	44201.9
CPB2	9.35E+06	8.86E+06	1.20E+07	9.53E+06	1.06E+07	1.01E+07	1.14E+07	1.17E+07	1.19E+07	1.19E+07	1.30E+07	1.35E+07	1.00E+07	8.71E+06	1.28E+07	1.19E+07	9.57E+06	1.16E+07	9.43E+06	9.78E+06	7.98E+06	1.14E+07	1.43E+07	1.03E+07	1.05E+07	1.02E+07	1.15E+07	1.50E+07	8.55E+06	1.19E+07	8.53E+06	8.81E+06	9.68E+06	1.07E+07	7.00E+06	1.18E+07	1.04E+07	1.41E+07	1.04E+07	9.10E+06	1.03E+07	1.16E+07
CPD		6011.04	5258.8	2697.84	7726.88	6243.23	5717.04	3898.6	7738.82	3810.7		2299.95		2819.96							5430.4		4217.22	10034.2	2190.24	10010.9	5278.93		3240.81	7408.66		7912.98	9080.24	15324.8		5535.44						5365.98
CPM	49305.3	24342	61164.4	39663.8	26555.1	27416.8	26353.9	41356.2	37915.4	38758.5	47646.9	49816.7	37338.5								57999.4		44172.2	30944.4	35788.6	38616.5	27457.5	28535.4	38095.3	43810.5		27835.2					17857.6			10643.3
CPN1	1.61E+07	1.70E+07	2.23E+07	1.07E+07	1.68E+07	2.19E+07	2.28E+07	1.89E+07	2.16E+07	1.87E+07	1.69E+07	1.81E+07	1.62E+07	1.49E+07	1.83E+07	1.94E+07	1.47E+07	1.62E+07	1.15E+07	1.74E+07	1.21E+07	1.82E+07	1.83E+07	2.20E+07	1.78E+07	1.82E+07	2.63E+07	2.18E+07	2.10E+07	1.70E+07	1.80E+07	1.89E+07	1.09E+07	1.66E+07	1.87E+07	1.79E+07	2.12E+07	1.49E+07	2.20E+07	1.73E+07	1.91E+07	1.63E+07
CPN2	4.39E+07	3.25E+07	4.83E+07	3.66E+07	3.85E+07	4.08E+07	4.53E+07	3.84E+07	4.52E+07	4.27E+07	4.17E+07	3.95E+07	4.29E+07	3.35E+07	3.72E+07	4.68E+07	3.40E+07	3.82E+07	2.99E+07	3.68E+07	2.90E+07	4.24E+07	3.54E+07	4.54E+07	3.35E+07	3.41E+07	4.80E+07	4.71E+07	4.21E+07	3.61E+07	4.14E+07	4.05E+07	2.74E+07	3.82E+07	3.57E+07	4.16E+07	3.82E+07	3.39E+07	4.74E+07	3.58E+07	4.55E+07	3.26E+07
CPQ	264007	271236	460915	521557	295191	369735	392851	429728	468244	611250	322180	404017	406310	415603	476780	487261	374610	443019	377006	463404	267940	392781	410132	374515	436816	490171	303085	446658	258064	405489	348934	404303	288972	356149	333207	348219	373128	356717	344306	300695	372388	391169
CPS1			38168.6					19713.3							32190.7																10963.1								11766.1
CR1	33972.8	52843.4	33035.8	30974.4	37191.6	19313.4	21878.5	51136.2	23466	17705.2	29570.1	10361.8	26718.8	34137.3	34340	24853	55048.2	31377.4	20262.1	27346.8	31749.6	33439.1	22439.4	26605	28909.1	25859.9	26952.1	24311.6	53516.5	32607.3	27930.6	22263.4	26734	24172	28297.4	26438.2	37949.4	40600.5	18721.5	39802.7	29599.2	29774.2
CR2	858070	211615	491527	207218	388419	426718	263953	411457	238278	144516	338250	145526	655991	510318	267165	329630	473631	481249	324123	268622	466177	428629	444284	303482	603621	361188	132539	293147	184040	402092	288577	323745	204619	225144	534931	454947	296776	221620	375788	296043	198469	371626
CRELD1	55109.7	39968.5	55773.9	55474.8	49424.6	49016.1	60452.3	57410.7	56977	54910.9	40377.1	79418.2	56670.8	83155.2	80450.4	56061.9	55295.3	65573.1	84379.8	78761.8	89191.4	74566	69755.3	69826.9	44625.5	50567.7	63673.3	74671.7	39922.4	64711.7	75481.6	54485.4	60441.6	64839.4	58556.7	87493.8	78452.5	64671.1	69260.2	54608.2	68541.7	79090.9
CRHBP	220819	244541	132384	252180	221658	235750	238818	243202	208772	105782	267882	278937	304570	312420	259040	260164	233441	249337	233214	192000	315829	248294	200792	273913	217022	272832	238727	218940	226465	165467	268920	165090	240679	220779	214202	276996	298247	217270	230386	183473	278254	255419
CRIP1							11871.7																9168.34		24265.9		29540.7	6668.68	32110.2	5344.58		13088.7
CRISP3	4.66E+06	6.19E+06	2.41E+06	3.24E+06	3.88E+06	2.53E+06	3.90E+06	3.20E+06	3.09E+06	2.75E+06	3.40E+06	2.57E+06	3.37E+06	2.64E+06	1.56E+06	4.45E+06	3.57E+06	2.93E+06	3.13E+06	3.17E+06	2.07E+06	2.10E+06	3.42E+06	2.92E+06	3.43E+06	1.14E+06	1.59E+06	2.60E+06	3.96E+06	1.89E+06	2.26E+06	3.51E+06	2.15E+06	1.06E+06	1.32E+06	2.55E+06	1.92E+06	1.48E+06	677126	2.03E+06	1.32E+06	1.38E+06
CRKL		30234.3	10556.6		12664					20725.8				3258.9	10550.1	20089.3	4397.72	18874	75785.7	87719.1	75214.7	39638.6	28824.6		8005.35		13858.7			3271.68	3804.91		4637.86	5038.85	5122.8				28646.5	62379	9788.05	33033.7
CRLF3						45240														13700.1	6595.1																			15412.6		6887.19
CRP	5.78E+06	1.21E+08	6.12E+06	2.28E+06	1.53E+08	1.31E+07	6.15E+07	3.66E+07	1.40E+06	492836	2.53E+07	1.87E+07	2.66E+06	4.57E+07	2.11E+06	8.06E+06	1.30E+07	1.02E+07	1.23E+07	3.39E+06	8.34E+06	9.08E+06	5.98E+07	7.61E+07	2.22E+06	3.81E+07	1.05E+08	6.23E+07	1.32E+08	1.85E+07	3.23E+07	9.99E+07	2.98E+07	1.06E+07	2.84E+06	6.33E+07	3.77E+07	9.13E+07	1.20E+07	5.18E+07	8.84E+06	5.28E+07
CRTAC1	1.19E+06	671193	1.87E+06	1.61E+06	1.35E+06	993951	961136	1.37E+06	1.52E+06	875642	1.20E+06	1.85E+06	1.21E+06	1.06E+06	1.03E+06	1.54E+06	819439	915806	1.23E+06	1.30E+06	1.10E+06	1.59E+06	877936	1.58E+06	1.11E+06	837904	435670	1.20E+06	1.68E+06	2.79E+06	1.02E+06	1.01E+06	1.51E+06	2.05E+06	1.23E+06	958677	1.40E+06	931410	743593	1.04E+06	1.02E+06	1.23E+06
CRYZ	84429.1		37026.6	41070.6				31003.5	20219.1				25825.5	33920.6	34054.4			30141.8	30654.3	30220	14209.7	54620.8	24089	26266.4	54245.7	75983.9	17555.3	20619.1		16833.2	20866.1			66744.6			21619.1	13996.9	16828.3	68413.6
CSF1R	1.68E+06	1.17E+06	1.06E+06	1.88E+06	1.57E+06	1.12E+06	1.29E+06	2.33E+06	1.27E+06	803808	1.45E+06	725276	1.20E+06	1.60E+06	1.04E+06	1.36E+06	2.11E+06	1.11E+06	1.04E+06	1.36E+06	1.76E+06	856785	2.06E+06	1.15E+06	1.67E+06	1.43E+06	1.22E+06	1.53E+06	2.61E+06	1.88E+06	739210	1.45E+06	1.84E+06	1.04E+06	1.71E+06	891935	972065	952810	684571	1.05E+06	704589	845459
CSPG4	169722	184848	240641	153826	183910	161699	272413	157314	161495	212692	199868	195896	252916	143677	217899	278032	199041	232798	242929	178381	208913	150020	133622	138436	139766	204962	109794	147761	179529	300706	199034	177635	256429	173428	224252	180683	207436	193170	192598	206912	183551	155943
CSRP1		145875	114506	103586	74480.6	98293.7	139400		107142	152543	32014.6	155683	87189.7	195693	161914	152340	245712	196453	233612	289533	239110	176225		90360.2	79227.5	87030.1	129758			86614.1	169240	75472.7	69082.7	90877.6	145646	176026	213814		194294	359298	204805	275405
CST1							17415.5	39512.5	16591.7						7481.28	13283.7			22634.4	18537.9	11354.8		27016.9	11959.9		28714.2	20319.1			14493.2	10516.9		12013.7	14593.7	60522.6	28675.9	16932.3	25717.8			15173.3
CST3	7.47E+06	5.11E+06	4.48E+06	4.58E+06	5.06E+06	6.44E+06	5.14E+06	7.01E+06	4.72E+06	4.88E+06	5.56E+06	4.87E+06	5.82E+06	4.43E+06	5.59E+06	3.48E+06	4.42E+06	5.50E+06	4.33E+06	3.64E+06	4.97E+06	4.47E+06	4.89E+06	4.96E+06	4.87E+06	4.24E+06	3.50E+06	2.93E+06	4.27E+06	3.82E+06	2.95E+06	3.91E+06	4.75E+06	3.94E+06	6.27E+06	8.48E+06	5.68E+06	4.70E+06	3.96E+06	5.08E+06	4.98E+06	8.09E+06
CST6	427325	193888	194598	332203	328218	273037	441176	468100	150632	80728.5	260534	242883	294691	119080	55015.6	229313	88333.9	251713	266390	220967	195444	156346	322563	143039	450129	182758	143015	295981	204837	248519	171798	198661	260458	87282	120825	459182	417563	423214	185384	233342	133499	514869
CSTB	67357.5	128262		59453.9	129847	137088	42430.3	67967.4	35733.5	42662.6	80174.5	56484.1	49398.1	12430.1	50987.3	37301	33997.1	41602.3	47279.3	48378.4	51767.3	40713.3	71927.5	38452.3	65666.7	54612	63052.8	41690.5	39745	31901.1	24228.9	35585.6	43934	69799.7	180534	97923.9	43518.9	59225.7	31560.3	67598.3	60322.3	66760.6
CTBS	435596	373653	489897	400998	333651	335175	385678	390455	536942	325519	325416	390428	385050	723282	563978	483279	457521	413917	342108	528564	610039	554908	589929	576635	505113	630657	481161	490254	400377	521820	443396	537124	555438	447598	447869	460551	527784	390135	440783	379605	489535	621474
CTRB2	207689	146270	119470	100886	59289.2	76490.1	10267.2	92358.8	62727.7	98382.8	79200.2	43661.9	49081	66710	68923.1	16426	19579.7	65483.3	89804.2	92904.9	58607.9	70131.5	55550.9	38149.7	88115.5	63431.2	23071.6	29669.9	48020.3	76224.5	51024.5	86275.5	68757.7	29837.4	146533	39066.1	143702	25720.1	39554.1	29840.5	113488	97509.9
CTSA	133703	217208	202322	228951	184809	176273	281440	151246	349299	207387	103057	290178	185253	244395	201831	198394	339812	305042	354185	348091	367130	349867	339790	276190	278715	392436	351043	246423	236854	232787	260390	238831	240475	171613	153715	237407	137676	192003	307926	353812	234259	244052
CTSB	255728	177917	311589	143447	391619	256158	306786	280398	243671	350600	143920	229907	179287	285931	239423	206031	201656	154249	220221	321845	206443	153399	191078	285353	145481	235241	192576	177723	186522	166880	193989	242375	181622	220825	541473	249408	120598	241158	201899	239281	240581	246933
CTSC	30262.5	50435.6	36292	38129	38751.9	43939.9	43246.3	49644.8	54684	41905.2	45088.1	61479.6	47531.6	76390.6	68085.4	45955	67689.6	58467.3	66351.5	55382.6	63885.2	56609.9	38919.5	53587.1	43825.2	66118.5	78401.3	35766.2	55519.6	42790.3	49481	36051.8	50533.4	50434.2	50761.7	46328.3	46990	44600.3	57413.1	67289.1	45778.8	67833.5
CTSD	696478	1.06E+06	507735	1.08E+06	855825	449206	973510	829011	571959	466012	515103	631182	398238	1.78E+06	845332	696104	669992	648225	605297	645423	754033	629079	1.32E+06	638437	683893	1.08E+06	1.25E+06	938604	824943	547815	727957	774962	702184	1.15E+06	894418	801692	671013	537981	737585	451884	824424	849925
CTSF	491989	128054	486623	490049	166760	350636	381593	235579	407868	524615	183277	352293	358008	292283	588985	388685	254638	299188	454844	401752	113890	310540	379260	367022	419230	335754	203562	353145	260071	441049	198922	332096	212621	260812	227103	331197	297822	372739	335625	236843	416937	368086
CTSG	175907	1.31E+06	212810	159945	400525	398183	443502	249577	340915	343478	194241	79230.4	148372	178421	379988	227241	746781	790870	531137	1.12E+06	1.11E+06	596333	410035	247350	77860.3	70812.5	296972	185307	789960	190514	134900	335350	202685	110701	162948	357530	284498	437331	494519	2.12E+06	507942	1.20E+06
CTSH	148391	55677.3	70489.5	99258.6	83827.3	72474.7	94993	83686.7	94848	79595	58756.9	216984	31657.7	249748	136323	202291	35513.4	77627.5	238367	112552	134713	55323.1	168673	97619.6	82008.4	76491.2	86627.3	87723	105388	74971.7	131035	85413.5	173358	173125	141227	216031	178386	143439	125554	179371	134645	138682
CTSL	164907	87708.8	140693	104771	118983	78009.6	71187.8	88365.1	115147	128681	73060.3	122266	97524.4	119815	91343.1	97372.4	78117.8	93204.1	74236.3	90273	162319	83729	69624.1	65663.6	106733	129319	103891	125771	119298	96576.1	94357.1	87770.4	79896.2	78440.5	67947.1	77429.4	89453.6	83994.6	163292	69683.5	37618.8	58335
CTSS	407927	303349	217851	264296	393696	365359	242140	372179	245248	207790	384539	243858	228342	445441	173561	250158	411282	228248	249485	287611	349936	249497	386297	402470	315369	359709	386947	295209	303505	327598	207306	305735	291233	220577	500648	284412	296382	370898	325752	387757	217301	412073
CTSZ	426800	270855	354808	318463	271466	323520	263833	365342	289625	252678	275359	271262	299069	396431	326340	306724	269532	235148	336429	328513	280011	277624	446829	353926	329470	312893	272758	334473	380586	276370	282461	357129	333653	224871	380791	436707	327091	399688	195080	473463	232903	367676
CYRIB		42836.1		22087.5	46778.9								30279.9		34858.1	25067.9	23986	32073.8	65072	31484.3	45129.1	38078.5		35300.4	39545.7	23501			32771.3				27488.7	24483.8	36048.5	27476.3	28653.1	53968.7	30292.2	91569	39345.4	49865.6
CZIB	19492.3	25255.2			59867.1	107742	17153			29385.9						21687.2		29538.8	41550.1	51780.5	32067.7	33615.5		13803.2			21052.2				27838.7	16937		26818.9		68549.8			32362.2	69782.9		38978.1
DAG1	393810	256154	338519	268793	265035	312499	311862	405356	266491	287074	313437	204145	250059	181089	162561	151160	182752	198252	260092	237041	343220	158351	251510	265725	307259	209803	208650	288899	323034	323172	144139	237978	249264	148237	448058	362362	300252	343509	183100	312288	203873	304570
DBH	1.05E+07	7.50E+06	4.93E+06	1.38E+07	2.98E+06	3.15E+06	2.62E+06	2.76E+06	6.95E+06	7.75E+06	5.42E+06	5.28E+06	4.34E+06	4.22E+06	6.98E+06	7.11E+06	4.75E+06	7.93E+06	4.22E+06	5.31E+06	6.52E+06	8.44E+06	7.14E+06	1.00E+07	1.88E+07	1.93E+06	2.63E+06	3.88E+06	1.17E+07	4.43E+06	1.23E+07	7.97E+06	2.07E+06	4.84E+06	2.31E+06	4.12E+06	1.14E+07	9.04E+06	2.72E+06	6.48E+06	3.53E+06	7.63E+06
DBN1		64286.6	13251.8							23539										34354.5					11541.1		20896.6												24526.2	46835.2		29163.9
DBNL	17571.8	63728.2	40287.1	16995.5	24965.2	31331.2	20117.6	20841.9	19743.8	54948.7	15346.3			9195.48	18665.3	25580.2		36347.2	75959	76977.6	63888.2	52610.7	25169	13526.5	25290.4	21370.6	50236.1		27450.7	9511.06	58119.2	15884.4		15671					62109.7	87991.2	34932.3	58446
DCBLD1	33574.2	24464.9	28195.5		32454			34000.5				29460.4	27282.2		31927.7	32185.4	36928.1		28888.4		32528.5			38773.5	35489.1		33040.6			37366.3			31748		40569	43220.2	37669.9	41472.1	32623	41050.6	37574	25264.3
DCN	72507.8		41262.9	58303.2	45004.9		104171	36960.1		79847.8	56410.3	55048.7	75601.3	34797.5	49486.1		49416.9	24448.1	29005.1	49530.6	56554.8	44228.4		26525	62885.5	55371.7			45056.5	58414.5	48397.9	66076.6	55036.4	41598.5	46495	39992	41819.2	41610.8	50757.6	48819.9	33919.1	59507.7
DCXR	159918	15565	119153	108874	39450.8	56825.2	45479.6	64988.9	33332.6	69541.8	24990	21222.9	114337	97567.1	128006	64417.6	35091.6	117802	71934.3	29174.2	31245.5	99328.4	74757.5	50404.9	249457	132381	42606.4	39437.8	50188.2	51653	73972.5	74783.5	49742.1	111286	43665.7	31340.1	47107.3	39739	103989	11028.3	42495.2	44201.7
DDAH2									3986.27						6654.74	12744.9			15726.9	25601.4	20695.6	15586.8						6923.26										1510.67	13511.1	29278.8		20974.1
DDI2			48871.4	13301.8	113110	135219		35250.7		35907.8	46173.8		29919.1			20045.9					28678.2		44430.8	51732.5	45265.7					59907	45842.8	60798.2	8752.55	29094.3				33956.6		21805.4
DDR1	5551.4	9776.14		5178.08			8182.37	5476.86	11208	5870.84	13168.5	12028.2	12210.1	17657	14096.4	9968.84	21020	18558.1	8120.2	12084	19282.2	7355	9855.79	8319.54	13216.5	6425.07	10203.8	7931.35		11923.2	7132.06	11805.5	12286.7	20810.3	16920.7	10585.8	17282.2	14427.3	8181.68	8144.02	23438.9	16686.1
DDT	100112	76474.1	85209.4	73066.2	95483.4	123116		84064.3	74836	59422.2	86648.4	53424.7	63849.6	79586.5	81480.3	75438.5		74729.7	87400.2	78305.9	59135	66432	79667.3	80478.1	65368.6	82413.8	92771.4	74482.3	67134.3	67245	99986.6	95991.8	67354.5	92301.7	65638.7	89249.4		65266.5	60488.1	71158.5	77802.6	59035.3
DEFA3																																							17604.3	137427
DKK3	495754	256736	460840	380075	583794	418886	552749	399699	546742	748134	519520	550806	447852	387902	426643	518129	191120	428485	472748	309063	414501	302608	307390	370552	401102	443519	338038	291048	384863	723870	466982	657579	321411	351036	612758	329743	444376	315712	372002	351937	373747	455557
DLD	40808	36315.1	93581.6	34331.4	24928.4	43494	49696	23799.9	29863.2	48803.3		60559.5	37136.7	48227	77858.3	55606.2	52215.4	53418.3	54481.7	51303.3	77100	49023.8	27421.2	48429.6	50967.1	38802.2	41189.8	29356.8	34347.9	35295.3	51809.6	26220.4	34064.6	64984.1	59037.7	78606.4	55657.9	31013.5	45095.1	59986.3	45916.8	35409.6
DMBT1					72258.1								49124.6	45164.3			51958.9		98210.5				68159	211411			121208					72894			469891				46842.3
DMRT2		444997	423024		387441	258396		378518		190492	353683	593140		320312	234345	355938	459014	313917	289162	456992	185155			503119			521625	1.12E+06		413635	320744	615686	748676	319627	655009	229467	530885	1.12E+06	913196	889419	475003	941639
DNAJB11	59484.8	57940.3	39495.9	45856.9	54691.2	34787.2	67149.4	56264.6	53029.5	41926.5	33468	67892.8	35329.1	45546.6	52975.1	49941.2	74934.4	58684.2	49269.1	63182.9	49438	58030.8	53042.8	53739.2	55065.3	69894	80203	43938.8	66660.6	53771.4	63636.6	71420.5	41375.6	32713.2	28062	48343.5	61926.9	38062.2	45965.8	89346.3	45894.6	57544.4
DNAJC3	101660	50848.9	42794.8	61209.5	39583.7	50456	42657.2	74835.7	64027.8	40650.8		39547.2	42553.9	62555.4	49559.5	55252.5	64068.7	62135.1	48668.7	28174.2	44896.9	55910.9	46156.3	61317.4	40116.4	48322.2	43520.6	57837.7	45672.9	45690.4	39357.2	61299.1	35501.7	39122.9	52895.8	39540.8	51522.3	56670.5	34722.1	59524.6	49633.4	50698.9
DNASE1	10793.6											16054.9		6413.27	6216.4	20879.6		16654.8	16320.3	33061.3	8993.64	15315.1		14477.1					12100.6		23218.6				9205.53		19424.6				10411.1
DNER		22716.3													32838	15977.1			7481.72	16521.7	26543.8				48842.6	23701.1					15157.8						17258.2				12911.1	9815.32
DOK2	225412	376582	331223	221870	272819	563099	504723	322417	435774	498577	1.03E+06	693739	1.10E+06	1.07E+06	1.50E+06	364647	1.27E+06	1.02E+06	1.16E+06	1.24E+06	681016	1.48E+06	403851	496698	314857	599380	299610	404056	434491	479795	788337	411174	990690	1.81E+06	1.61E+06	1.06E+06	1.16E+06	826150	686285	817493	1.52E+06	980362
DOK3		25515.4			15015.8		11076.8	28821.5		20498.1		12150.3	16013.7		12182	22708		29303.8	54933	71606.8	41228.4	44021.3	12431.1	6037.2		9715.41	7510.12			10681.9		12223.9			9449.84	13344.5			34609.3	65293	18162.3	45766.4
DPEP2	336340	349555	233471	338164	529806	404450	259428	376911	391762	360446	351883	296283	324051	343352	206899	441885	460144	304897	274328	289893	362566	334319	225533	406907	370470	345457	251047	229998	342926	387166	291586	265398	254584	201093	394691	181428	291064	393788	266369	540384	187686	228555
DPP3	15452.4	14713.7	18021.7	11724.7	47395.8	58439.6	24010	14806.2		19534.7			16064.1	11860.9	18501.1	32464.7	7872.68	15840.7	17362.6	9726.92	17473.7	18365.5	23777.6	33439.5	17350.6	21185.2	18445.4	17422.2	19499.8	22283.1	33182.2	23952.5	14276.3	29810.8	23277.5			15790.3	10518	19019.5	12998.6	17467.2
DPP4	882600	441843	828810	1.10E+06	595418	664698	634967	356704	773936	700269	940266	926707	958514	1.32E+06	596436	1.44E+06	714947	1.04E+06	1.03E+06	1.12E+06	1.16E+06	945190	860692	611810	1.34E+06	726333	880674	685123	852268	999418	708250	712908	1.11E+06	524357	1.76E+06	855683	996487	801168	1.04E+06	603676	658334	767049
DPP7		34289.8	29917.5	27493	23769.6	17169.4	36036.1	23786.7	21250.3		14236	15888.5	15898.9	28339.1	21224	17459	43541.2	24108.8	34256.6	33027.3	21280.5	21786.3	29634.4	31455.6	20473.9	37343.5	21427.6	18081.8		23980.1	28048		28458.8	15563.3	15502.1	43635.9	14981.8	25676.2	44485.4	54963.8	10970	31886.6
DPT	73196.5	52614.3	50489.2	108642	37781.4	57067.1	88806.8	94553.9	84026.9	30974	60352	41024.8	36295	54376.3	68842.2	70628.6	61281.9	70457.8	76628.2	48231	52268.3	76281.9	78796.9	80429.6	98787.3	45395.5	58670.7	52181.2	58510.1	100115	72428.8	55952.4	37848.2	34586.7	95683.6	150715	67843.4	47683.3	42364.1	69034.1	78571.7	54256.5
DPYD	21175.8	26984.2		25378.9	42381.9		40124.1	38738.5	23301.6	25394	26141	17737.9	18297.8	23067.5	17467.2	12788.6	16730.6	13077.5	29894.6		18165.5	13100		35718.3	26888.6	24259.9	31077.9	20285.5	22036.6	29346.8	28636.1		27162.8	35853.6	25855.1		31529		25185.3	24592.7	15794.9	22636.5
DRP2	12948.4	5769.1	23776.9	14632.7	2175.03			29062.1	12216.2	5272.04	11733.4	16204.6	25669.4		5357.67		2297.84			3984.85	7241.24		19284.6	9674.19		12784.6	14170		23134.7	8266.21	2346.74			14593.8			3547.82	10788.7		12607.9	5613.2	8817.75
DSC1	157047	110104	120465	146574	129438	133878	145047	169840	139934	100120	174207	136450	217884	111967	66057.9	122974	107131	144381	174790	151828	182343	167591	160350	145234	208857	92965.5	129626	90518.4	131874	126003	102384	134071	140150	72732.4	158245	239777	129172	156199	112511	104600	120805	208806
DSC2	218119	223435	145340	132885	285058	180655	174462	222632	161116	144374	144771	134963	156825	135460	121345	135005	153526	127072	110842	165591	172791	119240	236258	204147	106721	146421	152783	127042	356637	170836	144833	172844	141202	143932	269179	208622	155572	156292	85206.8	181143	178884	187853
DSC3	227692	202922	116755	202655	143602	174193	236975	211205	193842	148668	213378	200519	326326	140873	132781	212987	141979	196246	169466	189549	223845	207652	176904	162511	294984	173614	123571	135666	153193	159240	185982	145309	181699	123703	219904	250885	261880	192800	146577	165200	163662	253260
DSG2	682838	652192	748490	598908	752899	522641	717132	614518	561703	714980	545720	583237	522710	474566	553998	701487	619454	619257	513643	788529	745449	559360	765931	539836	760168	690263	542734	504589	608304	760047	871519	599264	502872	694135	762725	1.07E+06	641282	739167	484681	844119	766650	694913
DUSP3		72849.3	34999							62032.5						66188.9		56756.8	145445	133875	106940	100771			13407.1	26132.2	47819.2										79266.3		85382.4	152894	77008.7	87818.7
ECHS1			16263.2					5141.92
ECI1	51656.2	49127.8	78180.6	55691.3	69130.8	66395.8	44005.8	58170	31003.6	84370.7	62657.4	65300.4	124822	69658.4	226712	82902.6	77421.4	106264	65834.7	31995.1	81410.4	54073.1	67489.2	63171.8	80141	95200.5	88205.7	54234.2		62753.3	87774.7	39763.2	83498.4	95608.7	116298	72856.4	94690.7	80975.2	83617.9		81550.5	77598
ECM1	5.26E+06	5.42E+06	4.59E+06	7.58E+06	3.09E+06	2.12E+06	4.33E+06	3.28E+06	5.87E+06	4.01E+06	4.87E+06	3.53E+06	4.08E+06	4.26E+06	4.71E+06	4.91E+06	6.80E+06	4.13E+06	2.89E+06	4.48E+06	3.80E+06	6.01E+06	6.16E+06	8.25E+06	4.40E+06	5.70E+06	3.85E+06	7.20E+06	4.24E+06	3.10E+06	6.75E+06	4.56E+06	2.98E+06	3.92E+06	6.28E+06	6.19E+06	5.34E+06	5.71E+06	4.47E+06	2.81E+06	3.60E+06	3.98E+06
ECM2	211552	217186	167649	143781	201359	152656	210814	191703	178357	196806	191519	224120	251052	203058	219160	196931	148289	170846	223141	221916	138716	157647	172099	178378	129206	145495	162077	155480	218137	166191	151941	163447	169875	245177	195971	200631	149891	123606	198404	167735	250096	94943.1
EEF1G	25971	19669.9			12027.7			8297.7		27033.2					7845.09	22102.9		28616	29734.2	69115.1	26931.6	21392.5		11695.8	8191.19	12910.3	14418.4			6142.2	36559.2		45710.8	4290.85	16699				61383	84525.4	23287	65923.3
EEF2	45011.2	43257.3	40208.6	45384.1	56116.9	77129.6	67173.6	46766.9	29857	49009.5	63324.9	38694.4	48147.9	53329.1	62321.1	68880.1	32437.1	55611.1	83906	38003.3	55682.7	48129.5	51237.5	70165.9	76071.3	97287.9	47638.5	44908.2	47052.1	47383.3	54111	42615.3	65474.6	96332.7	65167.5	40471.5	46946	56242.4	46132.3	81921.5	59496	51544.5
EFEMP1	4.20E+06	3.33E+06	3.41E+06	3.15E+06	4.55E+06	2.75E+06	3.88E+06	3.96E+06	3.22E+06	2.44E+06	2.78E+06	2.89E+06	3.35E+06	2.46E+06	2.26E+06	2.47E+06	2.31E+06	2.82E+06	3.45E+06	2.69E+06	3.11E+06	2.87E+06	3.33E+06	3.43E+06	2.60E+06	3.70E+06	3.11E+06	2.75E+06	3.38E+06	4.16E+06	2.70E+06	3.64E+06	3.37E+06	2.49E+06	5.33E+06	3.64E+06	2.54E+06	4.79E+06	2.46E+06	3.22E+06	2.71E+06	3.72E+06
EFEMP2	54917	47841.6	52217	41502.1	65110.4	51132.4	52215.1	56233.3	46131.5	54915.6	42482.1	30741.7	52340.5	21972.9	51291.1	42134.1	27749.5	36589.1	40279.3	35229.9	52774.4	39546.8	51579.7	38807.3	47409.9	50893.2	43606	37295.8	38866.7	63973.7	34630.2	47530.6	41722.2	37223	77559	51112.2	25049.8	68384.2	29069.2	56995.6	40214.8	53963.7
EFHD2	10072.4	14882.6	13928.5		10677.8	13998.1	14127.3	17088.7	17569.8	19555.1	15036.1				12013.6		23588.6		18355.7	23538.8	24993	25531.1	8535.71	9751.85	8808.13		11018.6	7416.38	23641.7		13145.5	10156.9			12557.1	9628.3		19926.1	15137	40398.7	19999	27589.9
EFNB2	25781.8	29147.2			16063.9	13937.1		35350.1	33416.4	12187.1	57489.2	72252	11541		64554.2	18445.3	45843.6	57155.7	74598.9	30085.8	27152.5	15983.2	18798.5	58049.5		34821.1			17454.4	19059.2		22867.7			53047	17788.2	36253.1	19067.2	18757.6	12480.9		16917.1
EGF	9912.31	34163	29019.8	30403.6	32233.7	23272.5	19089.9	25543	32085.9	38540.6	17572	52714.7	24742.8	22770.1	14424.2	39392.5	51177.8	36542.3	36686.5	42894.7	37971.2	39680.1	34074.1	25250.8	34982.1	41824.6	42792.1	22916.4	23507.3	19155.6	21725.9	25044.4	19992.5	20230.9	17813.8	15105.4	13648	35438	48421.2	64925.7	40756	43181.6
EGFR	79792.2	93651.7	72782	59670.2	69796.7	67605.8	73292.1	55882.5	90815.6	80907.4	55896.1	99049.5	90399	94207.6	86468	99267.7	87252.2	94913.9	116293	89894.9	89411.5	122307	57530.7	64536.8	111629	69985.5	77431	109288	78927.5	99468.9	82270.8	80442.1	106180	93786.8	94931.4	70666.7	107068	94386.5	109286	107205	78251.3	76586.1
EHD3		43042.2														8745.66		10906.1	46429.9	70945.8	30411.3	37394.1													53217.2				51003.8	56230.5
EIF4A1			5698.07		23919.9	18266.3		4908.24			7793.96	4166.15	1708.98		3628.76	21236.2		5610.98	46071.3		13836	12832.3						2375.42	7979.03		16032.3	5312.79		18895.6					11943.7	25653.2		20258
ELANE	52426.5	268166	76481.5	26498.2	105027	114893	96717.8	42389.5	87186.5	50956.3	51066.8	65238.7	102182	82217.3	177794	195544	316995	220252	111330	445901	404972	183929	153955	70523.9	53013.4	25800.9	88944.9	60499.3	154767	48987.9	60111.3	105475	30979.6	195737	160890	127406	94096.1	129644	191705	466743	97423.5	455883
ELOB		9668.34			14427.9	10961	5072.2			12653.6	11868.3		12595.9	8371.41		8866.2	11987.1	9751.38	19868.9	16292.2	13105.8	13231.3		8139.63	7027.66	4640.92		17891.9		6411.92	11810.4		12119.7	6634.08		10165	9111.15	17825.9	9962	30222.5	8290.01	12869
EMILIN1	7895.3	31932.2	24472.1	16058.9	7549.55		21837.6	21460.3	19706.5	14094.6		16618.7	10539.4	17415.1	23633	15631.4	16808.5	31631.8	20920.1	23182.6	22334.4	14334.8		24164.7	5781.21	14553.8		26283.8		12728.9	20902.1	20657.6				36938.6	12488.5			25910.7	33197.7
ENDOD1	44595.6	52799.8	54139.5	43428	69801.7	50876.7	72478.1	49824.7	59323.1	72050.5	49670.9	83140.9	64936.6	45312.5	38795.8	32868.2	82893.9	77094.9	74086.3	88263.6	77710.4	67938.3	58544.2	66880.9	38333.5	83111.8	58346.8	49854.1	39201	43425.3	122385	67994.2	75908.3	38044.9	46632.8	62006.6	67086.7	46328.4	54660.3	93280.3	50026.7	53116.4
ENG	214767	161016	234425	228339	209350	257549	210427	195490	252380	178110	204918	199737	211562	197717	208681	288228	303832	228468	190296	235772	202086	256060	204218	229762	283854	273765	132199	183060	178633	276692	255931	252102	187991	164856	232318	176809	223211	209841	187585	204679	150041	160062
ENO1	377732	565925	452308	346288	713592	701840	422554	466505	330498	429037	589038	329209	408031	352433	689179	649865	431056	410115	476427	546101	552081	751187	398691	683997	524641	525898	576255	275560	607569	438053	413000	457135	480084	706215	479757	295942	374533	347476	345829	962501	503991	629539
ENO2		18390.2		17882	47773.5	29049.1		39476.9		21678		38194.8	16697		69291	24108.4		16152.3		23748.1	26983.9		27165.2	55292.4	29896.9	27209.9	24909.4		32844.5	24428.1	45931.1	36171.4			20809.3
ENPEP	104545	89088.3	86581.2	114252	79995.1	108500	72944	92530.9	96710.3	110755	109214	90200.1	141769	114976	140456	141822	122706	104088	109154	103066	95640.9	98798.2	95040	107502	146469	110924	81487.5	45471.6	80116.8	120072	104940	98951.3	95891.5	91864.7	111073	84592.4	110199	84092.3	101561	124056	75634.4	72244.6
ENPP1	27951.1	33085.7	37821.9	34899.5	32402.3	46500.7	45345.8	37638.4	37078.4	64877.4	39714.3	59500.7	88206.2	42142.9	49034.4	42078.7	37917.1		38471.8	45364.6	36586.4	22737.6	32126.6	26421.8	40465.3	46768.3	48981.2	35201.6	30319.8	28256.5	38136.9	39343.1	24995.1	14054.9	63199.5	155692	28768.5		34868.5	13539	35803.1	38597.6
ENPP2	1.36E+06	1.27E+06	1.60E+06	1.07E+06	1.29E+06	1.08E+06	723507	1.15E+06	1.15E+06	1.21E+06	842955	909613	911701	1.13E+06	1.03E+06	1.11E+06	1.11E+06	809118	1.15E+06	1.26E+06	1.21E+06	1.02E+06	1.08E+06	836829	1.22E+06	1.31E+06	1.21E+06	856152	1.58E+06	1.85E+06	1.24E+06	1.03E+06	900681	2.15E+06	1.40E+06	840965	704246	642784	711418	707344	1.16E+06	893239
ENTPD5	312399	342757	700275	316271	343762	589325	358959	405703	374823	261352	178948	407963	403806	259130	304328	352313	523583	231998	631266	405208	270332	186901	250059		318794	384171	683948	307821	217635	296294	340973	301161	657022	307716	204275	366613	384650	454142			322522	425149
EPHA1	610293	170397	158943	164698	128340	235800	116763	283872	229702	186895	173685	248281	298724	150845	272061	113541	215377	160944	216354	225222	191411	209070	224988	204868	189296	202685	148872	105070	128341	163105	139422	105374	190674	216478	334623	225598	229038	221548	213713	282925	300971	285825
EPHA4	141124	77699.1	72839	91841.2	81022.7	109608	92076.7	89233.6	79178.9	75850.9	64768.5	61688.3	95815.4	80169.1	56461.4	83290.1	58197.7	91841	97531.9	77700.8	38084.9	49037.6	87615.7	110583	79381	72260.8	19348.7	43575.4	46155.3	73362.8		44921	39522.3	58653.7	93730.5	73518.2	65536.5	54522.7	50580.8	47380.6	48011.7	57071.8
EPHA7				11351.8	29464.5	19094.4	20412.3	16748.5					11886.9	13756.1			25012.1	11352.5		14464.1	15449.8	15933.3			10470.1									32241.6	22177.4		17665.9		9977.56	17052.7	23103.4	40456.6
EPHB4	56026.1	39252.9	32198.4	22379.5	43394.2	45226.8	27801.1	46760.1	29505.6	34630.3	28939.6	20559.9	30525.9	28054.7	38678.3	25108.2	27866.8	36481.9	31510.7	29567.6	52254.2	52307.6	37160.1	38145.1	32527	40235.1	28195.8	16887.6	36839.6	40050.1	28961.3	30381.7		32621	49840.4	54524.1	44564.5	72710.7	30261.9	54040.6	48568	44818.7
EPS8								29332.7																		27596.6									40588.3
EPX	25444.8	35840.9	8016.44	18673.7	16400.1	192573	43185.8	22864.1	35818.7			56699.8	60193.7	44381.1					80949.6	47522.2	43004.5	26700	3357.23		34371.2	18193.4	55206.5	14281.7	125086	87045.6		20670.9	34639		40953.5	105409		19933.7	111549	55277.6		66559.1
ERAP1	263863	152999	304513	133219	286649	145717	140169	292233	189534	268799	172132	277418	152498	250493	117908	100168	283684	220774	151990	86553.6	215010	164822	251454	236343	137248	159756	476709	125894	213209	201787	192540	315528	198863	190691	108824	286595	206560	129357	186619	90340.3	210646	223956
ERAP2	726400	122392	311213	387739	110879	442572	287950	370311	357351	108810	299274	128161	257349	389643	124573	638186	164236	349697	256166	316658	382141	130007	298689	456019	622381	127369	240488	230151	337775	271606	418430	374849	383167	319298	406142	114339	370800	468814	309840	237906	136165	121286
ERP44	95830.9	91635.1	89292.6	81247.9	97835	93487.7	99384.8	91638.7	94727.2	47138.7	63524.1	104640	72878.7	80562.4	88175.4	61041.4	80117.5	62510.7	133618	81847.1	71687.4	31194.8	98409.3	83150.5	102857	111976	73043	78776.8	75767.6	40057.7	57101.7	92189.5	64397	114852	56297	41081.5	50980.4	82447.5	97515.6	62407.5	74799.2	67684.8
ESAM	44128.5	52816.4	44096	46940	33132.2	31753.7	40513.6	46267	55565.9	34947.5	28534.8	53829.2	41132.3	28947.1	40734.6	25362.9	38686.6	26092.6	33371.9	38578.6	47636.7	35099	43406	58023.7	37040.1	62657.7	53550.8	38872.3	28871.5	41348	41100.5	38220.8	25001.9	21328.3	36808.7	32324.9	38621.7	28006	31869.9	35109	31296	35180
ESD	47149.7	42558.5	75234.4	37213	263373	220665	118245	37819.6	48713.2	45743.4	120537	48732	80894.6	49583.2	65240.8	105652	33135.7		51904.4	49174.8	69526.6	42738.4	142142	73465.1	77033.6	82807.8	57869	38919.3		25792.6	143930	81999.8	53737.7	96555.6	48723.2	68565.6	63680.7	71420.3	42755.9	52475.9	36601.4	49189.5
ESYT1		31666.1								19106.3					16784.1			34503.3	53135.8	66122.1	45077.8	44184.7																	36043.2	38190.6		59343.6
EXT1	225914	115913	121542	184654	112978	186787	221480	146109	171371	142371	106708	132804	133762	152230	190196	144509	114089	149796	139364	153273	136894	155215	125074	105668	141161	151599	69586.2	107866	87589.8	150385	128385	103784	198716	216423	223901	135164	178505	185216	146628	125174	197302	210336
EXT2	634347	322024	371458	488945	295207	409010	585146	416698	478655	407041	373205	472091	453020	441923	516358	406040	347509	420265	361324	470716	359863	437231	367657	311992	473919	439969	168648	327247	280210	419671	334790	339201	508039	481461	574125	332877	460742	501773	393315	319311	544258	596984
EXTL2	384867	227885	358205	453823	268554	389981	250934	346659	437585	244836	295444	414376	470267	338997	244962	389819	368585	533780	417032	467084	383447	360249	265217	265674	461641	318518	237857	333509	287013	415792	419907	288294	303755	369708	339920	284322	346911	175205	320336	290119	295827	280984
F10	1.62E+07	1.46E+07	1.49E+07	1.61E+07	1.43E+07	1.73E+07	1.44E+07	1.58E+07	1.83E+07	1.95E+07	1.31E+07	1.98E+07	1.78E+07	2.03E+07	1.90E+07	1.88E+07	2.00E+07	2.12E+07	1.70E+07	1.58E+07	1.38E+07	1.71E+07	1.66E+07	1.51E+07	1.59E+07	1.27E+07	1.65E+07	1.94E+07	1.74E+07	1.62E+07	1.84E+07	1.49E+07	2.01E+07	1.87E+07	1.53E+07	2.40E+07	2.04E+07	1.40E+07	2.00E+07	2.29E+07	1.72E+07	2.03E+07
F11	6.83E+06	5.46E+06	5.71E+06	6.32E+06	5.30E+06	5.86E+06	4.50E+06	4.60E+06	6.01E+06	5.02E+06	4.84E+06	5.58E+06	3.56E+06	5.43E+06	4.12E+06	5.27E+06	4.23E+06	4.49E+06	4.81E+06	3.89E+06	4.49E+06	4.84E+06	4.39E+06	4.42E+06	4.26E+06	3.95E+06	5.36E+06	4.54E+06	8.92E+06	4.75E+06	4.31E+06	5.20E+06	3.29E+06	3.76E+06	3.80E+06	3.93E+06	4.32E+06	4.47E+06	3.97E+06	3.48E+06	4.68E+06	4.01E+06
F12	4.16E+07	1.51E+07	1.63E+07	2.32E+07	1.99E+07	2.64E+07	1.26E+07	1.65E+07	1.85E+07	2.04E+07	2.81E+07	1.87E+07	1.51E+07	2.85E+07	4.07E+07	1.56E+07	1.33E+07	2.15E+07	2.90E+07	1.54E+07	1.55E+07	2.91E+07	1.80E+07	1.51E+07	3.96E+07	3.24E+07	2.48E+07	4.47E+07	2.60E+07	2.83E+07	2.27E+07	2.70E+07	2.38E+07	3.39E+07	1.21E+07	2.26E+07	2.56E+07	2.17E+07	2.48E+07	1.34E+07	2.20E+07	2.09E+07
F13A1	970064	1.26E+06	1.22E+06	1.63E+06	883351	768562	829178	741898	885143	992311	1.56E+06	833625	1.16E+06	1.20E+06	1.23E+06	847245	1.48E+06	1.38E+06	1.51E+06	1.44E+06	1.56E+06	1.81E+06	570253	712386	1.67E+06	867812	971742	1.15E+06	2.64E+06	2.44E+06	887119	1.12E+06	1.13E+06	586528	692227	1.51E+06	1.29E+06	2.08E+06	2.13E+06	1.34E+06	968681	942881
F13B	1.76E+07	1.25E+07	1.10E+07	1.19E+07	1.02E+07	9.59E+06	9.45E+06	1.12E+07	1.34E+07	8.85E+06	1.76E+07	1.06E+07	1.10E+07	1.26E+07	8.65E+06	9.85E+06	9.62E+06	1.25E+07	1.21E+07	1.02E+07	1.07E+07	1.23E+07	1.05E+07	8.99E+06	1.44E+07	1.14E+07	1.06E+07	1.18E+07	1.84E+07	1.72E+07	1.13E+07	1.28E+07	1.08E+07	7.37E+06	7.55E+06	1.12E+07	1.34E+07	1.06E+07	1.43E+07	1.06E+07	9.83E+06	8.62E+06
F2	6.66E+07	1.09E+08	1.06E+08	1.09E+08	8.28E+07	1.28E+08	1.06E+08	1.10E+08	1.24E+08	1.52E+08	1.22E+08	1.13E+08	9.16E+07	1.17E+08	1.46E+08	1.11E+08	9.41E+07	1.10E+08	1.16E+08	1.16E+08	1.14E+08	1.34E+08	9.93E+07	1.02E+08	9.58E+07	9.02E+07	1.16E+08	1.04E+08	9.40E+07	8.28E+07	9.65E+07	1.07E+08	1.16E+08	1.11E+08	9.49E+07	1.25E+08	1.30E+08	9.48E+07	1.28E+08	1.19E+08	1.19E+08	1.14E+08
F2RL1	37203.3	18238.3	27766.7	31131.9	13789.6	20867.8	15914.2		24646.9		11219.4	16461.3	15639.4	17515.4	11951.5	23580.5	39680.9	31904	18936.9	35210.3	13898	36760.4	25572.1	12303.1	18177.2	21175.9			19181.3	12986	34892.2		15207.1	6250.25	19974.2	19932.8	8709.36	8500.2	10531.9	22550	9927.96	40011
F5	5.60E+06	5.16E+06	5.98E+06	4.96E+06	4.36E+06	6.90E+06	5.71E+06	4.66E+06	6.85E+06	9.29E+06	3.96E+06	6.72E+06	6.39E+06	4.76E+06	2.79E+06	4.71E+06	4.72E+06	7.21E+06	5.35E+06	4.78E+06	5.30E+06	4.16E+06	4.92E+06	6.25E+06	5.21E+06	4.49E+06	6.38E+06	4.80E+06	5.96E+06	4.60E+06	4.99E+06	4.43E+06	4.93E+06	7.15E+06	6.02E+06	5.29E+06	5.58E+06	5.28E+06	4.88E+06	5.86E+06	5.72E+06	5.52E+06
F7	2.36E+06	3.24E+06	4.51E+06	4.72E+06	2.09E+06	3.12E+06	3.42E+06	3.33E+06	4.67E+06	4.30E+06	2.78E+06	3.50E+06	3.63E+06	4.13E+06	4.64E+06	2.97E+06	3.00E+06	4.23E+06	4.11E+06	3.83E+06	2.65E+06	2.76E+06	3.51E+06	2.68E+06	4.07E+06	2.59E+06	3.14E+06	3.62E+06	3.26E+06	2.58E+06	2.46E+06	2.92E+06	3.18E+06	3.15E+06	3.08E+06	2.12E+06	4.05E+06	2.44E+06	3.21E+06	3.20E+06	4.05E+06	3.87E+06
F8	384398	425734	502095	301805	491536	299294	576940	650467	376851	342547	280634	291010	393336	440134	415841	325174	342324	305688	320176	292142	258809	313919	454618	319777	281311	404674	522600	441091	579853	278415	385780	393238	316560	402488	376592	372934	427956	286844	343478	396029	459153	420873
F9	1.45E+07	1.26E+07	1.21E+07	1.24E+07	9.58E+06	1.07E+07	9.88E+06	1.37E+07	1.39E+07	1.32E+07	1.20E+07	1.39E+07	1.28E+07	1.60E+07	1.64E+07	1.25E+07	1.16E+07	1.19E+07	1.20E+07	9.98E+06	1.17E+07	1.23E+07	1.27E+07	1.34E+07	1.07E+07	1.15E+07	1.32E+07	1.20E+07	1.39E+07	1.09E+07	1.12E+07	1.13E+07	1.13E+07	1.56E+07	1.04E+07	1.45E+07	1.40E+07	8.82E+06	1.09E+07	1.08E+07	1.65E+07	1.48E+07
FABP1	384325	182781	480112	231014			395909		224213	168335					294219			282674	231261		230082	147894	214008		303094	203939	268262		187104	233497	173221	193482	195440	137199	181818	429781			215628	200837
FABP5	46593.7	73522.1	47957.8	34267.5	57700.1	53952.5	32797	58996.5	55545.3	62423.2	55091.4	30150.6	57913.1	44199.2	57588.4	44283.6	40156.5	50218.7	93396.1	113405	76208.8	71028.5	47462.4	68834.3	48984.7	43188.2	35562	31130.1	39881.8	40169.8	54522.5	25427.7	44647.7	58298.7	61347.6	124569	54544.5	21030	33563.7	152533	67832.2	95903.2
FAH	635923	217123	283870	466091	449306	336340	228900	338154	242886	334915	302277	245098	274113	560717	324636	362319	224733	315347	272629	230053	260829	362224	349935	315687	876134	584748	435356	335456	334698	394427	381633	299610	380015	466482	211191	226212	265626	289057	418285	236979	369346	299835
FAM177A1	98819.5						29180.2		18554.9		66280.7	53909.9	75982.2	37743.3	40719.9	40546.2	40781.9	56640.1	58915.8	59318.3	33407	63987.2			46507.2	29070.2				29305.7	69836.9		46001.1	56347.2	53376.9	73903.6	50706.3		74093.1	48116.2	57171.2	63935.8
FAM20A	12158.9	17503.5			7715.49	28628.7	10797.5		14751.9		20106.2	18305.6		15001.4	19142.5		17324.7	11311.2	9093.79	19186.9		22844.4	17618.7	11531.7	6428.15	17572.1	20642.2	16390.6	17746.7		20864.6		23416.7	31704.5	8843.89	24137.2	23758.4	26361.3	20763.3	18687.9	23283.1	27334.2
FAM20C	186903	173297	198149	188163	184195	176758	165906	156922	175205	206844	179416	185796	165681	171350	211236	207732	188097	178085	188364	175376	149639	199880	184882	164434	156899	192504	194649	174453	220066	167223	213507	190181	177754	223120	142859	192832	192837	175668	173163	190344	198721	210346
FAM3C	202362	156429	157448	147131	187038	161438	182338	236282	137196	96086	211155	161476	167208	123596	130464	120754	137657	180834	138330	128325	216133	134059	194387	170045	142910	132540	214301	144889	158306	165464	171697	158225	116083	102451	188327	234759	185372	197851	104314	154606	141979	171481
FAP	188866	197391	201317	295807	178615	169390	185249	217823	242447	142995	193432	407144	407611	236233	279607	346083	294769	344050	318740	355053	356151	340223	182176	128660	323578	333036	174281	197029	217585	323876	170139	231495	218676	148947	289494	195428	309161	172261	194301	235662	132607	218695
FAT1	60993.7	30017.6	45036.9	90285.1	35966.8	31824.2	55684.8	54186.9	41085.5	40295	39678.5	51925.4	42327.6	96465.3	46464.9	51526.6	41641.1	73642.7	65279.7	49791.1	72609.7	54727.7	51043.9	22517	68174	38937.9	46328.1	75744.2	64579.4	44485.3	57816.6	37322.6	40502.3	54875.3	56143	66191.9	57890.7	47471.8	51546.3	66941.1	39785.6	42482.3
FBLN1	1.51E+07	1.04E+07	1.37E+07	1.27E+07	1.44E+07	1.03E+07	2.20E+07	1.20E+07	1.23E+07	1.01E+07	1.59E+07	1.39E+07	1.65E+07	1.03E+07	8.79E+06	1.49E+07	1.34E+07	1.71E+07	1.88E+07	1.21E+07	1.41E+07	1.11E+07	1.06E+07	1.16E+07	1.25E+07	1.28E+07	9.00E+06	9.34E+06	1.32E+07	2.25E+07	1.08E+07	1.68E+07	1.74E+07	9.26E+06	1.49E+07	1.36E+07	1.17E+07	1.49E+07	1.56E+07	1.38E+07	1.06E+07	1.01E+07
FBLN2	30894.1	35631.7	16792.8	19869.4	62883.9	63765.2	32161.7	42321.2	23771.6	27648.5	22672.8	20276.1	27888.9	14814.5	35073.6	32188.3	19377.7	33711.4	45723.2	27067.7	31352.8	27692.8	102608	41111.5	15921.3	27033.8	19627.3	23428.1		33239	25307.6	43287.4	43160.4	18862.7	38884.4	33369.5	35315.8	39771.7	22830	30127.3	32795.1	21724.5
FBLN5	80440.8	65823.1	55528.7	48701.9	78682.4	50820.2	81218.4	47373.3	59012	101651	71796.1	36420.3	66046	29397.5	57040.5	52338.1	39949.4	44116.1	63587.4	51596	44259.5	41927.4	54147.1	55196.4	52238.5	70132.6	67642.7	38528.7	39696.1	59180.6	39620.7	81095.9	60210.2	49195.3	57602.3	61480	23633	78074.9	47883.9	61227.4	56853.4	46204
FBLN7	122068	129149	138292	164257	112352	127103	137624	134803	124154	140634	146589	156692	126912	125497	120853	128381	127315	154662	158027	113448	123097	135885	184117	133560	143655	127184	91628.5	115363	119815	150080	154532	149448	125127	114536	121798	167671	124658	146598	144501	133068	176853	140912
FBN1	253684	235860	259972	224773	252296	151684	165488	234542	223698	224242	178456	290657	279958	176429	298659	277453	220889	176593	223611	266555	204291	190777	180149	249545	204329	203921	194220	232868	183086	342633	224669	252467	194075	228200	247586	239720	231987	173612	168131	172282	228210	168517
FBN2																																						35510.3
FBP1	52907.6	26585.6	78062.4	64858	55508.4			64407.4	51410.5	75716.2		46013.1	68549.7	81577.7	52452.1		17332.8	89636.9	33101.7		36246.1	62529.7		54952.2	57165.8	66705.9	73102.6	53028.1	44097.8	32880.9	81425.8	48305.5		77422.8	93216	33713.6			97763.3	97751.5	59768.9	26633.6
FCGBP	1.55E+06	1.04E+06	798157	2.43E+06	2.14E+06	829945	2.33E+06	1.42E+06	818451	1.41E+06	1.59E+06	577124	954600	559674	372249	1.33E+06	728309	1.91E+06	1.26E+06	608086	1.05E+06	1.11E+06	1.26E+06	945784	2.54E+06	2.04E+06	2.25E+06	2.34E+06	7.21E+06	2.15E+06	706050	1.65E+06	2.53E+06	1.42E+06	1.89E+06	725151	1.24E+06	1.67E+06	3.28E+06	5.20E+06	859250	879397
FCGR2A	42998.2	35067.4	36849.5	45837.1		59396	65371.8		33342.3	32080.7				40927.5		60657.2	59329.2	68813.4	49786	43867	63498.6	42221.7	52582.7	65854.1	29726.4		80445.3	47778.6	117966	100915	43605.2	53689.8	34475.2	60092.9	100094	55892.6		46874	86018.3		26207.6	32544.3
FCGR3A	310953	392564	778048	703594	946028	920249	422326	930422	724682	570933	412581	150939	936739	775164	564855	721878	1.13E+06	1.18E+06	765759	1.53E+06	514695	687666	399076	707102	746497	325325	368564	943989	471176	545450	506091	361566	1.12E+06	496283	1.20E+06	479043	514537	661511	363503	863743	561976	571432
FCGR3B			17783.6		30394.5	25434.3	36923.8	29157.9	11295.2														16698.9	6636.06	13095.7				19976.6			5257.24
FCGRT	43738.6	29421.1	88882.9	47236	37989.6	39360	53436.1	56268.3	49030.2	27299.3	17263	36528.4	33188.1	36217.8	22013	43656	54388.3	87935.6	42343.6	40876.7	38072.1	47170.2	67492.4	38930.8	41773.4	40701.5		47516.4	35432.8	27848.8		40933.3	56478.8	44886.1	42337.2	56893.8	35357.8	49346.3	42423.2	32203.3	37527.5	47668.4
FCMR	40038	18165.2	14467.5	22835.6	38903	14383.2	14095.5	40606.1	36959.6	17307.3	39622.3	12038.4	19187.3	22459.2	13211.1	16429.8	16198.7	25595.3	34856.4	21043.4	26555.2	19945.9	15682.9	39165.1	17661.4	10531.5	15375.7	22126.2	20702.9	17947.2	14366.5	12555.4	10218	3784.32	20213.2	35688.8	16735.1	21882.6	10252.6	13680.7	9659.71	12000.6
FCN1	268787	536906	213662	254314	377461	182355	448420	264030	447456	130649	266633	285629	227508	128574	226326	255524	272236	248333	202513	364576	222742	148476	534272	329250	164388	212755	326878	214071	563391	262666	168127	260847	104194	117994	258597	156274	245177	514764	251818	551671	266015	555834
FCN2	4.06E+06	2.87E+06	2.43E+06	3.21E+06	5.54E+06	4.16E+06	2.15E+06	3.38E+06	5.34E+06	2.29E+06	3.99E+06	1.39E+06	2.45E+06	4.25E+06	2.14E+06	3.60E+06	4.32E+06	2.04E+06	1.25E+06	1.75E+06	4.08E+06	4.05E+06	5.71E+06	3.36E+06	5.27E+06	2.38E+06	4.37E+06	3.99E+06	4.63E+06	4.92E+06	6.27E+06	2.70E+06	6.17E+06	5.83E+06	1.61E+06	4.28E+06	5.90E+06	1.61E+06	4.20E+06	1.24E+06	3.90E+06	3.76E+06
FCN3	2.20E+07	1.76E+07	8.63E+06	2.34E+07	1.74E+07	1.71E+07	1.02E+07	1.99E+07	1.69E+07	1.13E+07	2.33E+07	2.19E+07	2.27E+07	3.42E+07	1.40E+07	1.60E+07	1.89E+07	2.28E+07	1.23E+07	1.56E+07	2.23E+07	1.68E+07	1.24E+07	1.15E+07	2.05E+07	6.22E+06	1.27E+07	2.43E+07	2.02E+07	1.52E+07	2.58E+07	8.74E+06	2.13E+07	3.75E+07	1.14E+07	2.55E+07	2.34E+07	1.73E+07	1.62E+07	1.45E+07	2.82E+07	1.88E+07
FCRL5	296575	87570.4	100675	161673	223705	177206	217642	209540	154917	140657	123888	187898	225305	179085	152433	131629	179812	152745	142166	186258	154569	141119	137617	281814	176984	211687	169670	212368	248620	165338	232240	107127	169592	197782	199942	214955	98040	95158	113982	75545.7	173288	105118
FEN1	39121.1	84116.1	56525.9	42849.8	48686.1	59347.3	75834.8	67662.3	31152.8	33304.9	67207.5	46775.9	44976	51442.5	34153.1	40816.2	50312	44125.5	61229.8	47707.4	33512.5	39738.8	96171.8	52977.1	40362.2	46602.6	58767	55604.4	58068.5	42199.9	81785.2	54873.7	55878.5	45748.7	38525.1	49344.3	54342.4	63790.1	67676.1	60343.9	59382.9	52834.5
FERMT3	81241.9	200248	185351	122931	188013	238544	105213	117169	127710	259382	104114	162806	146834	119382	149530	322466	117491	321411	444298	452545	321861	322493	135536	110253	224249	206267	281840	90638.7	99801.9	115125	227334	224806	185483	188723	127206	114036	56227.4	74259	329700	509902	217317	253898
FETUB	6.65E+06	5.53E+06	4.86E+06	5.05E+06	2.85E+06	4.06E+06	5.47E+06	6.48E+06	6.24E+06	3.19E+06	5.95E+06	6.05E+06	6.44E+06	6.19E+06	6.55E+06	5.04E+06	7.35E+06	5.41E+06	6.12E+06	6.75E+06	3.17E+06	5.43E+06	5.11E+06	4.55E+06	5.24E+06	5.15E+06	2.98E+06	5.95E+06	7.68E+06	5.87E+06	4.47E+06	4.58E+06	5.45E+06	6.19E+06	6.73E+06	4.38E+06	5.28E+06	6.17E+06	4.94E+06	5.68E+06	4.10E+06	4.58E+06
FGA	2.68E+07	3.13E+07	3.00E+07	1.43E+07	4.00E+07	4.57E+07	4.46E+07	4.64E+07	2.09E+07	3.61E+07	2.42E+07	2.23E+07	2.77E+07	1.97E+07	3.00E+07	6.93E+07	2.20E+07	2.23E+07	2.41E+07	2.89E+07	2.00E+07	2.08E+07	2.59E+07	3.69E+07	1.55E+07	2.41E+07	4.35E+07	3.10E+07	2.40E+07	2.22E+07	2.94E+07	3.33E+07	3.84E+07	1.67E+07	6.84E+07	3.64E+07	2.24E+07	6.90E+07	2.35E+07	2.77E+07	5.16E+07	4.47E+07
FGB	3.29E+06	2.82E+06	2.63E+06	1.65E+06	2.96E+06	4.02E+06	4.69E+06	4.45E+06	1.56E+06	3.16E+06	615531	1.73E+06	1.67E+06	1.76E+06	7.50E+06	8.75E+06	1.97E+06	1.28E+06	1.58E+06	2.72E+06	1.17E+06	1.89E+06	940354	1.52E+06	684584	2.20E+06	4.58E+06	4.80E+06	2.50E+06	1.65E+06	2.24E+06	2.46E+06	5.32E+06	1.16E+06	8.86E+06	4.12E+06	1.54E+06	8.25E+06	2.04E+06	2.26E+06	1.84E+07	6.90E+06
FGFBP2	501391	490484	768022	872184	541456	706718	576427	727428	805056	937589	632945	822354	636116	472753	541256	794133	498032	559419	653923	493971	605040	689295	642704	843017	909980	526126	595862	1.01E+06	917665	648957	461684	646386	700681	446406	386949	803544	843932	582962	724259	589413	559025	472919
FGFR1	324120	248656	295639	255437	295591	267054	238950	249452	299754	223273	275019	259443	291449	239316	213538	380560	345343	257314	258665	288991	314497	205555	284347	287802	289676	274089	197249	196458	169724	442809	237405	235993	272239	173514	384653	213495	297781	367387	258632	305079	169612	268835
FGFR4	84593	65722.8	99711.3	145247	103377	129703	125723	245416	185273	145615		107136	209318	84807.3	158941	99406.9	189936	126765	211143	113712	91000.4	108599	142148	145096	136359	191528	142609	154059	111401	122653	137295	163025	103811	84530.3	107764	130223	92654.7	70890	95326.5	61594.3	142372	157914
FGG	3.25E+06	2.92E+06	2.07E+06	1.55E+06	2.63E+06	2.89E+06	3.75E+06	3.61E+06	1.36E+06	2.47E+06	626392	1.50E+06	1.42E+06	1.55E+06	6.32E+06	5.85E+06	1.79E+06	1.17E+06	1.38E+06	2.12E+06	1.07E+06	1.57E+06	877941	1.55E+06	524649	2.14E+06	4.33E+06	4.41E+06	2.36E+06	1.57E+06	2.16E+06	2.39E+06	4.29E+06	943053	6.92E+06	3.59E+06	1.39E+06	7.00E+06	1.95E+06	2.11E+06	1.46E+07	5.11E+06
FGL1	93389.9	1.54E+06	389140	131926	695842	214245	348610	410095	266121	158355	250731	108505	166667	287339	511142	644879	463383	179954	553566	292180	255839	291373	217378	511381	35223.2	383504	2.84E+06	419576	762382	563980	1.85E+06	702904	236392	160929	459280	866081	152474	715988	440661	373399	686213	363373
FGL2	75365.2	122673	77884.5	36078.5	133262	65766.1	81551.1	117431	71179.8	54420.2	259120	147249	209090	173829	114999	185254	265092	229119	192820	241763	142734	128154	105633	144198	54462.9	46264.5	138127	58428.2	183326	132343	157975	101587	141138	124474	195500	130806	275939	161781	136173	187318	149574	262224
FHL1		26597.1	14341.5					3999.03	11463.3	25484		9843.09			8892.43	20343.7		25649.5	112599	113607	88483.1	49621.1			12582.2	3830.61	12724.9			7622.88	8648.44	8715.99			5104.06	4965.15			57849.7	80138.2	13674.7	72051.1
FKBP1A	31911.8	211224	73999.9		197588	98824.5	45707.7	44435.6	43889.3	138234	33632	37131.6	63022.3	27472.6	108244	86547.3	48234	160335	304227	302081	244173	178411	69815.8	58588	73242	49256.8	111609	20479.8	75988.9	38079.5	62344.5	73152.1	41180.6	56031.4	55817.3	70122.5	41942	33821.6	136904	364632	68991.5	201205
FKBP2		120992								70069.6			29698.2		48000.5	45961.8		110483	192961	118736	130340	92680.8					73228.8				86334.9				31372.1				119158	233286		114806
FLG2						34521.3						16565.6																										15535.5			30341.8
FLNA	250103	717918	479037	280592	456853	434582	277511	302131	382983	718397	344789	519049	355906	276524	421393	768630	286772	742671	1.33E+06	1.53E+06	1.00E+06	831270	380767	330963	704401	535143	912234	245022	298701	363215	459617	628720	430577	420723	396267	373987	218638	256934	871080	1.67E+06	621666	1.14E+06
FLNC	129964	70697	401336	62718.2	83766.2	98682.3	145395	105128	73404.6	53207.3	103102	89787.1	94013.9	70035.8	83805.8	97013.1	115008	119943	99357	112218	154423	115352	84363.9	83872.1	68764.7	71865.2	50687.4	76206.5	90619.7	92657.2	105605	109792	90010.7	88587.9	123759	85284.9	104377	90277.4	85802	122828	96750.9	100666
FLT4	446059	577028	202909	454366	483169	365680	175214	321571	490536	70663.7	332857	287074	271725	360647	253689	313889	320479	249807	299310	295066	232105	345132	393941	309081	350086	426323	374353	302902	279373	375253	235793	505797	223178	260913	203921	290345	374678	242907	358464	276008	300792	299721
FN1	1.34E+08	1.53E+08	1.87E+08	2.59E+08	5.49E+07	8.13E+07	8.62E+07	1.27E+08	2.25E+08	1.32E+08	1.21E+08	1.30E+08	1.95E+08	1.36E+08	2.01E+08	8.49E+07	1.22E+08	1.70E+08	1.57E+08	1.56E+08	1.23E+08	1.81E+08	1.57E+08	1.37E+08	2.69E+07	1.49E+08	1.70E+08	1.98E+08	6.79E+07	6.52E+07	9.15E+07	5.24E+07	4.63E+07	3.38E+07	8.82E+07	1.30E+08	1.31E+08	9.16E+07	1.52E+08	1.78E+08	2.68E+08	1.81E+08
FOLR3														42652.7	98165.8	58822.1						86922.2															86205.6		138458	189035	91282.8
FRMPD1	202770	214075	270637	225101	159212	162347	444302	218044	248067	206855	245888	214197	163266	229551	171888	383894	243256	398937	261742	313096	260242	298803	214907	228850	328608	227161	210035	200900	248581	328925	254104	199986	363741	273448	306923	437423	360276	302227	382774	380665	258613	299613
FSCN1	42094.2	67419	33453.9	48785.7	121932	108742	69723.3	54493.7	21808.9	26430.5	82909.6	26069.1	40469.3	29581	34570.4	41607.3	26396.4	38109.3	27440.7	34126.7	46007.1	44462.4	45938.3	48899.8	58230.9	96319.1	45031.7	41145.1	41498.7	63173.3	58901.9	32964	62213.6	58265	15130.9	26191.2	38573.3	49276	48252.3	48470.6	33585.5
FST	11246						5432.37			5236.24		12857.6		9982.5			7586.83	11025.5		5186.24		4016.79		6669.94	6818.85	6386.23				7840.53	4633.13	6006.37	3923.09	11215.8	8874.82		5906.76			7036.8
FSTL1	234192	178800	201724	144847	251997	182345	219208	200756	189338	169300	223945	206226	188099	206842	184104	237938	227576	322589	222721	230975	307666	160901	177945	214955	197041	255386	145518	161608	169254	249017	215884	209276	228937	147867	293031	275603	294388	203376	176510	223886	155500	160496
FSTL3	58307.7	40653.5	40615.2	47830	37600.7	40112.7	50106.5	38555.4	38347	37055.9	37278	41922.1	42514.6	33720.6	35871.2	25457.9	36534.8	28649.9	28545.8	28517.1	42464.8	27388.1	51035.2	49058.1	39633.1	45084.7	42319.8	59896.1	44287.7	47798	46190.6	54228.2	41400.1	23299.6	37193.4	50215.1	45001.1	44913.2	36286.7	36482.2	58016	37042.8
FTCD	47254.9		95513.6	44724.1		48329.6		55910.7		37363.8			42820.7	72255	43107.6		31223.6	11032.5	27274.8			18482.4	33670		112320	51195.7			32505.4	33859.6	53239.4	40303.2			26065.1	32257.7
FTH1				2530.01		8166.23	4505.97				6024.74							6566.47						4432.98	2390.89	5774.08						4132.07					3710.94	6400.96		6084.98
FTL	206721	293265	173172	192135	176847	773192	426144	33550.8		299887	1.33E+06	207523	273185	324889	566193	306905	81104.2	733469	494019	27216.6	652188	320339	246709	617482	384722	753756	227595	233515	129020	202948	281320	339401	306568	500781	391456	466264	467451	1.23E+06	504030	423666	153972	169528
FTO	147726		113471	86441.4			149216		138418	98188.3			25412.7																	90657.1				45318.1
FUCA1	819550	346490	604694	788794	334567	435304	453234	421634	656188	475066	634178	575890	614082	1.00E+06	946832	824022	896284	852215	992241	894684	951258	687961	511324	296088	662835	438012	426985	692075	736926	562888	557416	751844	944703	931584	924151	921811	777334	523550	870925	639936	511193	642267
FUCA2	951429	418775	596507	826803	530494	564414	464084	404604	758488	536698	602768	585372	655724	1.04E+06	792915	745297	817881	767348	1.05E+06	869448	919217	705599	554752	420383	691687	530892	498867	714628	794381	677758	592857	832149	929036	932279	843169	965787	923930	557078	941769	664275	653550	656519
G6PD	19595.5	52299	29765.5	11030.5	62988.4	81625.6	29720.5	40727.1	27950.4	35940.3	40754.1	16029.6	28656.8	21482.7	31344	46301.2	39280.6	35095.7	70078	58796.1	53151.3	70689.3	43948.1	32804.4	25202.5	27911.7	28219.6	27006.8	66984.6	15097.4	47844.3	36282.5	34802.8	39031.5	11601	27897.2	20791.1	41749.3	34003.6	120643	59211.3	71385.1
GAA			11443.1	13783.6		7041.65	13740.9	9768.2	11943.9																2525.25	11488.6		5692.34	12534.7	6694.32		10866.3	3839.83	14653	12103.2	6752.04	5136.42				15357.4
GADD45GIP1			102520		154913					64283.6	27592.8	10949.2					83788.1	71421.6							17538.2				13705.4						39134.1
GALC	135938	119834	129114	122741	52696.5	103754	160174	108514	94136.6	138126	150020	129825	103932	142684	115719	154983	119252	112218	128647	113258	151062	84227.3	213257	98766.4	107331	126461	19562.2	130951	138260	95926.6	207697	7620.74	145252	138634	132998	412121	133233	36007	218939	151200	108707	95291.4
GALNT1	41127.6	30505.3	23135.2	42634.9	31383.3	29039.9	43725.2	37466.6	33536.5	35751.2	33299.6	41768.6	38150	40954.2	36165.6	38728.9	51971.8	27939.5	31693.6	31181.2	31553.6	36979.4	42899.2	21974.9	38848.1	41892.1	39428.6	25561.8	34063.8	37882.7	28701.1	31651.4	21469.8	33163	25569.8	20729.7	40582.9	35829.6	31639.3	33815.1	30270.6	33563.2
GALNT2	140576	152438	128160	146886	177028	126503	142705	150498	131559	127701	109453	146930	145312	171376	146095	128081	138505	146667	110174	149262	181886	158053	128967	167388	125795	141277	181370	144114	109562	115982	161983	140031	111682	114698	159669	133429	158627	174410	122619	107738	121313	106902
GALNT3	22798.4	15270		14119.9	28809	17020.7	33537.4	20733.9	33433	14781.9	39937.1	66822	67164.7		37248.8	61178.3		39631.3	31549.3		29403		26802	25073.3	17098.5	20476.2		22406.8	20128.3	24606.5	60722.4	19041.7	36205.8	47715.7	42048.4	49656.1		57049.7	38217.1	79965.6	64004.6	57389
GALNT5	104396	73051.5	49215.2	67312.5	100978	117851	80451.8	99061	139769	114995	97104.1	112324	104765		92379.4	72647.3	84310.2		70934.5	92016.4	79818.6	90810.7	56727.6	86805.6	103689	108104	55590.2		70564.3	101993	80931.8	76789.9	82027.2	94721.4	130370	83809.2	101448		83615.1	109789	82878.9
GALNT6	44597.4	44995.9	38254.9	30559.1	51291.9	37087.5	31477.6	37087.9	43859.7	42956.6	30069.9	29578.9	42991.2	25465.9	22704.7	34775.6	30520.9	27893.1	25215.7	27613.2	18793.5	24323.6	28678.9	43549.5	31609	32917	30093	16843.5	28364.3	32520.8	24054.3	20676.9	22782	42970.7	47749.4	43326.6	31493.9	20181.2	34759.9	30399.1	17746.9	19965.6
GALNT7	89191.9	71359.1	81674.9	81539.8	93785.6	114661	98898	89632.4	110666	72448.1	100937	94223	107099	96689.5	81391.2	106927	124619	98035.1	96774.3	101394	100472	106816	72529	96602.9	105704	98911.7	105687	101845	89748.3	84094.8	91850.4	77951.2	115530	104916	176386	84389.2	83708.9	111332	87140.2	98682.6	75807	84712.5
GANAB	418466	398850	506655	370864	440017	506647	548148	647779	490609	568484	384660	357575	514174	369027	412404	385173	462512	354040	470074	582568	487801	397133	523759	495841	380906	589603	376634	392052	383278	395620	506981	528632	531429	753151	415394	425675	393252	503862	405384	445157	456684	492365
GAPDH	649645	768108	890929	338573	2.77E+06	1.37E+06	550419	720441	554189	1.13E+06	1.32E+06	387906	606935	572632	872996	1.34E+06	770841	764610	1.20E+06	1.37E+06	1.24E+06	1.37E+06	1.37E+06	1.34E+06	739870	1.10E+06	467824	548838	1.20E+06	697136	2.18E+06	1.77E+06	667806	1.71E+06	304549	707174	727418	1.18E+06	763651	1.33E+06	1.08E+06	1.52E+06
GAS6	98104	91397	99203.6	92073.7	109914	107719	113499	84082.6	88733.1	96202.9	105326	72859.7	88731.9	101357	74633.2	101897	84789.8	70041.4	75786.8	96408.8	78918.7	69004.5	85102.8	66337.7	89818.1	106194	71334.3	81173.5	162235	161957	84419.9	93860.2	73660.6	91970.1	151589	100940	76398.5	87627.3	50335.5	81345.2	84267.7	69947.3
GBE1	57952.6	32740.8	36517.1	43804.6	61993.8	38410.3	31226.7	32588.8	24287.6	22996.9	28956.5		39734.7	39693.3	41131.2	20924.1	24462.5	31735	43672.8	17305.9	20614.6	25082	22984.9	34628.8	46517.8	45765.9			43316.5	24631.8	28686.8	31238	22900.2	37922.1	40245.4		29372	16466.9	20588.1	21286.5	26251	22539.5
GC	2.01E+08	2.43E+08	2.27E+08	2.07E+08	1.93E+08	2.33E+08	2.35E+08	2.40E+08	2.50E+08	2.22E+08	2.65E+08	2.47E+08	1.90E+08	1.92E+08	1.82E+08	1.89E+08	1.84E+08	1.89E+08	1.95E+08	2.30E+08	1.46E+08	2.14E+08	2.34E+08	2.68E+08	2.08E+08	2.58E+08	2.19E+08	2.45E+08	2.49E+08	2.34E+08	2.22E+08	2.55E+08	2.12E+08	1.78E+08	2.23E+08	1.56E+08	2.00E+08	2.48E+08	2.24E+08	2.20E+08	2.22E+08	2.36E+08
GCLC	131038		70405.5	36073.4	350479	378606	34227.4	49551.8	20076.7	71539.1	116393	45136.9	129824	56922.4	77649.7	127395	50056.7	47845.7	61046.5	44687	110409	65411.1	197055	88153.5	135142	154563	186237	49193.8	32693.7	42105.2	240089	72881.4	94070	207261	32157.1	107893	76925.9	92192.6	51080.8	72056.1	98556	54027.9
GCLM	19831.7	6205.91	9870.02	10315.9	74099	99352.9	5181.17	20872		15495.4	23156.2		8657.59			18697.3			8955.96		16447.9	11572.2	25133	14718.8	21430.5	20875.2		10061.2	13345.8	3113.59	27825.6	20409.4		30901		7012.37
GDI1	57763.3	67308.6	56764.8	40319.7	96302	72993.9	53482.1	56450.6	46731.9	58483.8	65631.7	48423.9	59891.3	38849.4	192113	64529.8	37995.1	46978.6	62244.9	58811.9	68471.1	61169.7	62355.7	103527	63768.6	60396.7	53650.8	41441.8	55000.6	59549.8	70850.9	64519.5	59100.6	60590.8	71445.4	48263.2	64564.4	52279.6	43585.6	73067.8	58700.6	65189.8
GDI2	135743	86172.5	139760	102640	507361	574372	107114	106594	98867.5	106312	251928	103276	147220	71182.1	129362	169601	101855	109080	156517	112973	179085	169614	189755	181796	150306	182524	121135	105065	125955	87752.5	328832	190380	111448	297238	72706.9	122180	141711	159631	117041	214924	108939	121048
GFRA2	78303.5	58658.3	72454.7	69572.6	70833.7	64870.4	69458.9	84602.8	93653.7	103535	109066	89401.5	106469	112449	120466	107966	180628	138907	122127	112667	116377	97715	73711	82104.5	59404.1	61235.2	68139.8	64149.6	71026.3	69195.9	80674.2	68709.7	106076	138836	98454	96160.3	96338.3	88782.5	93903.4	110146	112942	121234
GFUS	52287.1		31676.6	24337.2	268653	286625	15283.1	37202.7		38231.2	145919		81387.4		32068.9	78895.5			44674.9	22257.1	62307.3	38848.8	207597	84626.5	43547.6	63053.6		72651.6	30095.4	23615.4	186684	97285.7	61489.5	172597		79127		124649	41006	80905.1
GGCT					44547.8	43540.4				9710.82			10576.2			24468.4	19576		26795.5	28977.5	15509								17220.7		26508.4					9960.94			9545.39	26854.3
GGH	2.29E+06	1.77E+06	1.53E+06	2.43E+06	1.78E+06	2.25E+06	1.90E+06	2.33E+06	2.32E+06	685259	2.24E+06	2.25E+06	1.65E+06	3.62E+06	1.02E+06	2.97E+06	3.20E+06	2.83E+06	2.64E+06	3.12E+06	2.46E+06	3.32E+06	2.15E+06	2.13E+06	2.76E+06	3.80E+06	3.15E+06	3.05E+06	2.35E+06	2.33E+06	2.89E+06	1.96E+06	5.35E+06	2.21E+06	2.49E+06	1.55E+06	2.13E+06	3.68E+06	4.72E+06	1.55E+06	2.45E+06	4.10E+06
GGT5	26324.1	21910.8	52662.3	32658.9	15204.2	43423.7	28705	24036.3	26559.1	34808.3	21237.6	42894.1	50136.8	30690.1	34869.5	53862.2	39224.3	33525	33522.9	49379.6	32971.8	30558.8	30551.6	28932	47442.7	32322.9	20826.3	20495.3	29794	43389.9	49109.5	24257.2	23875	28004.2	18490.2	31122.4	28180.6	28776.6	25847.3	22945.6	25765	19817.3
GHR	34145.7	13221.6	20308.1	57462.7				43727.3	41083.6	15058.6	10700.1	28506.9	30980.9	85998.3	22323.2	32776.9	29942.6	23980.8	34700.5	30065.8	25150.4	48829.6	31555.8	18468.2	53956.1	35368.6	17320.7	55082.7	36849.4	18807.5	7114.36	19048.3	10455.4	12664.2	10607.5	18011.3	23107	14303.7	32661.9	6176.22	25167.8	24636.9
GLB1		133566	94082.5	73190.6				110299	90536.9	55811.4		78245.5	56781.3	88864.4	81934.6	68861	83444	120616	107763	137286	99516.4	89920.7	71509.7	68527.1	95531.1	98703.4	128811	78261.7	91772.4	69691.8	63082.2	69815.8	78159.9	50006.1	76404.8	73126.2	65959.6	76323.7	133882	103691	64493.7	95124.2
GLG1	36342.6	24996.2	32756	40663.1	24085.1		52784.1	32209.8	110495	45446	21496.6	17144.8	43725	33836.8			57298.9		65038.1	33702.6	47370.2	16274	38832.4	35736.4	34567.7	48228.6	20322.3	28331.4		61773.1	24618.2	31892	12291.6	28654.5	11796.1	11882.5	46913.3	17779.5	17282.2	11200.5	24693.1
GLIPR2	249660	288188	318142	347688	375884	269518	342614	222023	214000	373172	401295	323413	386848	427457	338873	417483	664807	366537	399758	299996	401866	354281	268287	245923	523283	294779	268444	334956	383799	459272	314227	324373	513186	279491	248371	314870	370506	331404	469381	315170	255046	227096
GLOD4	41173.8	22988.8	31065.2		121770	122352	35345.7	20190	15570.1	29171	41144.6	18228.8	56207.9	18814.4	26877	31896.9	27003.5		47770.1	22622.4	36447	30727	46839.8	38695.2	23157.9	41597			28991.4	26118.6	65909.4	68663.5	20473.7	37635.9	25358.1	30519.1	14631.9		24414.3	51222.8		34952.2
GMPR					50770.5	56504.2										5336.29					6804.87		20626.3	5335.19	7953.58	15097					31829.4	13688.4		19692.9
GNAI2	20247	29542.2	20007	21881.4	18124.7	27236.2	28305		21807.7	55593.9	24145.9	13237.8			45816.6	29709.6	25043.3	28939.3	33816.8	31359	31019.3	31094.9	33089.6	24214.5	18755.4	13847.5	37996.5		39403.5	10684.5		17068.8	15704	104665	25174.4	33079.9	24250	30135.5	27423.7	56004.4	34593.8	39115.8
GNB1	11019.5	21004	13957.7	19620.9	24726	13897.3	12021.7	8337.41		22693.2	13552	22705.3	20985.2	20384.2	15657.9	21613.5	20012.6	20552.8	18713	18932.6	17147.6	30742.1	14358.3	15443.3	35795.2	25967		11758.4	20631.8	22379.7	15411.1	12639.5	28601.6	21048.5	24681.1	24030.9	11674.9	14411.5	27299.5	33013.9	20802.2	29892.7
GNPTG	620388	617078	808054	694203	742040	672372	781780	1.04E+06	728804	784316	934824	812302	947209	920928	900688	805401	1.06E+06	991744	784221	882918	981537	902760	819196	790501	820633	814658	591821	871735	686692	841728	947141	734356	1.02E+06	1.08E+06	977997	1.18E+06	897098	949102	810990	860075	908105	424270
GNS		10379.1		13786.2	5712.23		9722.36	7435.42	9910.21	7718.04		7474.59	6728.03	3693.07	4579.56	7857.6			24422.5	21938.9		12439.1		5731.11	11032.9	10490.9		7216.91	13138	2778.2		9112.47	3261.33						6642.22		4971.04	4084.08
GOLM1	92546	167541	38433.6	53185.2	192065	61740.5	93868.6	166919	65216.3	65718	75773.9	62628	143573	116084	217001	152511	219233	108094	93031.2	168111	148057	129235	173139	122554	63311.4	85920.6	239503	92264.1	127849	70096.5	185017	131626	206200	186301	307988	148272	216695	172732	85090.4	123690	463289	196096
GOT1	297189	140068	351387	187116	281772	297241	229447	214090	148210	181136	179748	161709	204688	254868	267670	289473	214906	213502	202367	156915	185778	224651	263617	243230	289168	254979	179638	180077	123995	240695	275983	211786	194263	228086	245233	138150	192530	200954	192991	166334	145117	154202
GP1BA	2.57E+06	5.33E+06	2.87E+06	3.84E+06	3.39E+06	2.48E+06	4.58E+06	3.10E+06	3.97E+06	4.67E+06	1.76E+06	2.96E+06	2.60E+06	1.65E+06	1.87E+06	3.13E+06	2.56E+06	2.20E+06	2.94E+06	4.37E+06	3.42E+06	2.97E+06	4.75E+06	5.14E+06	2.96E+06	3.84E+06	4.43E+06	3.08E+06	2.70E+06	3.68E+06	2.39E+06	5.01E+06	1.75E+06	1.31E+06	2.18E+06	2.38E+06	1.36E+06	3.09E+06	3.92E+06	3.85E+06	3.16E+06	2.07E+06
GP5	1.88E+06	3.07E+06	2.25E+06	2.66E+06	1.55E+06	1.87E+06	3.23E+06	2.30E+06	2.56E+06	2.03E+06	1.61E+06	2.76E+06	2.14E+06	2.46E+06	1.51E+06	1.91E+06	3.22E+06	2.65E+06	2.38E+06	3.00E+06	2.06E+06	2.21E+06	3.28E+06	3.09E+06	2.96E+06	2.58E+06	2.93E+06	2.25E+06	1.81E+06	1.86E+06	3.20E+06	3.06E+06	1.98E+06	2.10E+06	1.03E+06	2.29E+06	2.12E+06	1.86E+06	2.32E+06	2.62E+06	1.55E+06	1.51E+06
GP6	46435.7	174744	88569	58141.8	68537	53671.7	85316.2	69668.8	101051	174808	46270.8	102688	72773.2	54581.4	88757.4	139298	103365	181652	199068	216443	153085	170955	87299.8	68141.7	89602.8	91267.6	156531	72804.8	42973.2	90520.6	72278.3	78550.7	99213.6	47087.6	95696.7	96294.1	53214.8	45077.1	186011	262230	89059.3	147806
GPC1	82683.9	104628	57322.4	62090.9	46431.7	62953	60065	58584.1	47987	61904.1	60289.8	66337.5	44454.9	64311.5	46888.4	46430.3	43853.3	55306.9	35371.5	60392.6	95466.1	46970.8	48864.5	57147.1	67062.7	39127.6	24785.8	74718.5	34469.5	47828.3	38459.4	77964.2	57021.5	34489.3	69836.9	41369.5	62216.7	61580.6	57498.5	41630.3	60429.6	39775.7
GPD1	59015.3		45801.2	45174.7				44823.7		34049.7	53294.8	38274.4	63091.7	89759	68938	68052.4	86720.3	61037.9	42423.8	47761.2		57137.8	37918.6		59185.8		41347.7		32796.1				57705	67677.9	54458.6	44103.5	68540.6				64188.8	42895.5
GPI	173400	368290	291080	186689	430552	372712	233835	237973	175850	267929	228883	163474	246754	263405	419530	212836	213187	177030	436612	330414	274107	366469	186715	349723	212054	227188	280918	150580	384381	207582	293005	180564	215632	247004	198964	206129	207982	244407	237646	492405	383735	414058
GPLD1	1.45E+07	3.21E+06	1.36E+07	1.56E+07	6.46E+06	1.26E+07	6.70E+06	9.23E+06	1.45E+07	1.13E+07	1.15E+07	1.50E+07	1.23E+07	1.00E+07	1.12E+07	9.04E+06	1.26E+07	1.44E+07	8.46E+06	1.19E+07	1.15E+07	1.69E+07	1.06E+07	9.41E+06	1.73E+07	6.94E+06	6.71E+06	1.20E+07	1.23E+07	1.13E+07	5.79E+06	8.29E+06	1.14E+07	6.42E+06	7.82E+06	8.82E+06	1.40E+07	5.91E+06	1.72E+07	8.71E+06	9.80E+06	9.78E+06
GPNMB	81967.2	123242	94144.6		196408	126806	127549	81616.3	106207	104681	96399.4	72630.6	91879.8	83500.8	61598.5	91472.1	48160.8	79761.5	63243.3	62571	78426.2	120456	46199.3	85462.7	64860.3	107882		60068.3	90264.7	142074	77185.1	76439.9	67172	44613.1	163097	75440.4	92517.9	57794	61075	93988.4	81895.4	61392.8
GPRC5A																																			57054.2			16347.9		5614.9	15717.2
GPRC5C			14271.4							8778.33	10836			9453.28	15209																				41970.7
GPT	113660	30180.2	104523	114947	28987.3	47242.4	59550.7	93117.4	39033	100359	35260.8	63310.3	80590.9	150906	110272	73615.5	67600.2	132784	54050.7	59212.2	58005	97391	83686.3	30652.9	334458	158959	37478.4	53315.5	49316.8	75269.9	99529.5	68069.8	66276.1	83995.4	86806.4	25310	50937.1	45845.8	89050.8	38952.1	62400.6	58425.4
GPX1	62408.6				143354	307986				76297	101770	52533.7	38898.9			136893			69036.9		73846.5	49538.2	80659	37534.9	61386.3	85194.1					169977	40902	68458.1	100687		31804.2		49392.8			59817.5	20878
GPX3	1.27E+07	1.17E+07	1.80E+07	1.29E+07	1.20E+07	1.82E+07	1.90E+07	1.07E+07	1.39E+07	2.70E+07	2.20E+07	2.62E+07	2.11E+07	1.58E+07	2.81E+07	2.46E+07	2.50E+07	2.43E+07	2.49E+07	2.09E+07	1.83E+07	2.27E+07	1.58E+07	1.51E+07	1.50E+07	1.21E+07	1.25E+07	1.71E+07	1.46E+07	1.38E+07	2.38E+07	1.65E+07	2.48E+07	2.54E+07	2.30E+07	1.73E+07	2.31E+07	2.11E+07	2.18E+07	1.69E+07	2.10E+07	1.30E+07
GRB2		34653.9		44736.4	68104.6					60350.3								76630	125093	96258.8	83732.2	72244.5		48007.1			19982.4		56256.3										72056.1	124793	32925.7	56957.8
GRHPR	49221.9		42797.6	31477.3	30267.1	52087.8	20197.9	34280.6	33098.8		28465.2			52974.3	38066.3	44824.7		67873		28500.1	33833.9	36823.2	46183.1	38642.1	48863.9	37344	31487.4	39610	28146.2	28106.8	58345.8	28014.2	15766.3	51726.8	21806.7				24499.2		14028.8
GRN	203677	258208	99805.6	135646	215969	178353	186344	155522	178228	135712	176120	150868	166732	229785	171249	181597	211629	144889	222533	214082	180997	152418	174380	177681	146322	148988	226344	151039	128839	208219	159737	185822	238338	113622	314608	213163	186099	203156	195176	207858	180855	194265
GSN	9.08E+07	6.44E+07	1.09E+08	1.04E+08	5.50E+07	9.49E+07	8.18E+07	7.55E+07	8.87E+07	5.94E+07	8.97E+07	9.54E+07	1.00E+08	7.45E+07	6.12E+07	8.69E+07	8.37E+07	9.87E+07	7.89E+07	9.34E+07	8.21E+07	9.90E+07	8.44E+07	7.67E+07	1.08E+08	6.13E+07	4.83E+07	8.27E+07	9.10E+07	9.06E+07	6.58E+07	7.88E+07	9.49E+07	6.74E+07	7.81E+07	6.26E+07	8.35E+07	7.36E+07	8.77E+07	6.03E+07	6.13E+07	6.47E+07
GSR	2.53E+06	2.41E+06	2.64E+06	2.67E+06	3.52E+06	3.28E+06	2.06E+06	2.69E+06	2.32E+06	3.16E+06	3.12E+06	2.63E+06	3.01E+06	2.49E+06	3.66E+06	3.11E+06	3.14E+06	3.05E+06	2.55E+06	2.33E+06	2.87E+06	2.71E+06	2.67E+06	3.37E+06	3.56E+06	3.36E+06	2.50E+06	2.98E+06	3.26E+06	3.64E+06	3.05E+06	3.13E+06	3.09E+06	3.60E+06	3.64E+06	2.68E+06	2.69E+06	3.17E+06	3.21E+06	3.01E+06	3.76E+06	3.12E+06
GSS	122583	147110	89224.4	141476	191261	103341	103053	113413	77078.8	128472	138314	104846	142948	125086	241421	126324	119972	119880	77791.1	89624.5	138167	160752	116199	134802	165012	178042	143213	127692	110568	186240	154964	115336	150383	229393	197306	100161	123288	129221	151948	168356	118088	130113
GSTM3					33753.4	35224.5																				11749.4
GSTO1	871172	508883	635010	544868	1.79E+06	1.48E+06	464323	593423	335375	271321	1.07E+06	363152	844982	603211	643347	693287	666339	775027	718803	468833	868920	960731	787891	654739	809045	964601	614862	487680	673028	263632	1.02E+06	623353	322028	1.17E+06	851624	529276	479182	540595	624510	813923	673949	842035
GSTP1	166216	179437	153937	94056.1	255413	191720	129719	93022.9	122387	232803	113534	131718	130249	67070.5	140246	155352	127565	168799	370309	411181	278281	436647	151521	98616.6	107406	89030.1	119528	82639.3	139704	174405	163379	147690	91083.7	126850	194539	199875	88756	135692	335766	617219	189924	487714
GSTT1																11878.3		14554.6		12147.9	9477.35										18512.3		3185.55	13291.5			11963.6		5225.78
GUSB	9556.83	19809.2	33457	40705.7	16981.2	93766.2	61705.9	33355.8	34612.2	16872.7		27510.6	67447.1	74070.6		36693.6	43209.2	49198.8	51432.9	34189.3	69582.4	68065.3	48033.4	32481.8	50428.6	45790.4	65169.6	30307	57708.7	19120.3	37690.3	25675.3	43307.3	59777.8	63142.7	36520	46301.7		66083.2	23443	17940.7	26412.9
H4C16	275670	1.42E+06	488772	304076	678726	778906	451306	666057	540899	839269	398543	289889	343868	338602	952761	506478	709686	509542	661231	454702	418590	717888	577687	156839	262455	309421	386741	293370	1.06E+06	276705		533872	546613	254412	288901	561941	277682	651351	340969	1.37E+06	946668	576543
H6PD	276558	491028	336232	222088	472359	669187	564659	335125	336957	307703	280983	360583	439323	448363	282267	386023	557524	311536	219501	347638	398322	328683	288431	360093	258394	526572	371764	435414	222931	256381	323422	441483	409061	241076	594345	401700	258934	704220	326370	334543	321536	260589
HABP2	1.76E+07	1.06E+07	1.71E+07	1.43E+07	9.37E+06	1.22E+07	1.26E+07	1.45E+07	1.77E+07	1.87E+07	1.61E+07	1.63E+07	1.48E+07	1.73E+07	1.69E+07	1.59E+07	1.37E+07	1.62E+07	1.42E+07	1.61E+07	1.26E+07	1.35E+07	1.60E+07	1.26E+07	1.42E+07	1.28E+07	1.24E+07	1.62E+07	1.69E+07	1.30E+07	1.26E+07	1.58E+07	1.74E+07	1.69E+07	1.17E+07	1.28E+07	1.51E+07	1.63E+07	1.37E+07	1.63E+07	1.67E+07	1.54E+07
HAGH	32366		39503.9	33076.8	325324	255913	38356.2	28026		43733.9	67000.5	33307.7	47445.7		33298.3	47029			52373.6	22457.7	68031.9	22479.7	76600.7	69228.9	38448.4	56738.3	30192	44243.7		47239.7	118545	55779.2	30696.1	62054.4		32971.6		29633.9		80209.9		35529.4
HBA2	4.26E+08	5.38E+07	4.23E+08	1.47E+08	2.74E+09	3.18E+09	2.03E+08	2.13E+08	5.77E+07	3.36E+08	8.47E+08	1.39E+08	4.62E+08	9.14E+07	1.50E+08	5.80E+08	7.02E+07	1.09E+08	2.67E+08	1.63E+08	5.15E+08	1.38E+08	1.34E+09	6.65E+08	4.77E+08	6.09E+08	1.39E+08	3.31E+08	1.04E+08	1.23E+08	1.26E+09	9.34E+08	2.71E+08	8.86E+08	6.23E+07	4.19E+08	2.00E+08	3.80E+08	8.61E+07	2.42E+08	1.15E+08	9.00E+07
HBB	4.93E+07	6.24E+06	4.77E+07	1.50E+07	3.24E+08	3.52E+08	2.53E+07	2.33E+07	6.29E+06	4.29E+07	9.02E+07	1.37E+07	5.61E+07	9.38E+06	1.63E+07	6.86E+07	7.05E+06	1.27E+07	3.37E+07	1.62E+07	6.23E+07	1.37E+07	1.50E+08	7.82E+07	5.25E+07	6.36E+07	1.43E+07	3.51E+07	1.01E+07	1.08E+07	1.94E+08	9.13E+07	2.98E+07	1.11E+08	7.62E+06	4.14E+07	2.33E+07	4.55E+07	8.90E+06	2.44E+07	1.37E+07	9.81E+06
HBD	1.09E+07	990574	6.45E+06	2.82E+06	6.54E+07	8.34E+07	4.22E+06	5.25E+06	1.20E+06	6.42E+06	2.13E+07	3.29E+06	1.19E+07	1.78E+06	3.11E+06	1.35E+07	1.50E+06	2.38E+06	6.62E+06	3.27E+06	1.21E+07	2.93E+06	2.77E+07	1.21E+07	9.59E+06	1.39E+07	3.35E+06	7.62E+06	1.93E+06	2.18E+06	3.55E+07	1.77E+07	5.89E+06	1.96E+07	1.43E+06	9.28E+06	4.16E+06	8.87E+06	1.70E+06	5.98E+06	2.46E+06	1.84E+06
HBE1	10501.5				92606.1	78157.8				29944.1	21508.6	16617.5	72543.3	18826.9	28909.8	37597.5	6995.94	7574.1		9872.17	56548.8		71456.3	55211.4	31180	27973.4					148442	63479.9	41137.2	213323	5090.96	84475.3	23397.2	102691	14535.8	11154	24310.1	18740.7
HBG1	915132	73853.5	806241	871467	3.93E+06	6.68E+07	2.07E+06	527132	267249	758042	5.29E+06	450068	543847	235641	330375	3.82E+06	166678	247240	1.30E+06	512946	1.11E+06	998471	1.22E+06	677479	2.70E+06	8.84E+06	773525	1.11E+06	415504	1.21E+06	1.73E+06	3.96E+06	2.15E+06	2.96E+06			288483	3.94E+06		1.02E+06	177796	103716
HBG2	84100.5		19335.8	28198	324718	6.83E+07	289544	561917	55832.9	90369.4	350710		43262.8		38126.9	1.23E+06		153663	116656	88812.4	185445	192510	548054	81979.4	239169	1.80E+06	99764.4	61829.7	54152.9	127254	157175	6.06E+06	152126	438589		75032.9	51773.2	165508	101180	196616	46382.2	154162
HBM	18799.1		19173.2	10123.9	44283.8	448608		20685.1		9672.46						5043.93							26826	41663.6	18253.2	160207		15543.5		18137.8	3271.38	45113.9	3670.05	14273.9		2997.93		3699.29			5227.12
HBQ1					107713	137202							10153.1			16246.5							27702.3	32393.6	14511.9	24002.8					21553.8	34044.2						5578.5
HEBP2	5701.7		4008.61		19347.4	8263.43				5665.52		3264.86			8091.51			4692.11	16633.1	18753.4	15527.5	9485.67	6975.36	6329.73		1625			5036.86		5687.92	3153.92	2912.69	4595.06	5558.07	9236.46		4859.67	2941.86	20766.5	6487.76	15802.9
HEG1	100018	48207.1	63349.2	61370.8	128044	55290.6	68180.8	95231.7	80885.1	47350.2	126688	123942	82662.8	67039	46451.6	108286	91954.8	96005.3	101177	94049.7	119218	118509	107104	81120.7	78055.5	75121.4	39950.7	81253	103070	95881	115825	61368.2	78637.9	101541	69841.9	88758.5	79101.3	82689.4	110106	69293.7	37669.9	74253.3
HEXA	105453	119496	134303	150873	109248	139395	136247	145729	112954	119571	78510.5	127254	132212	174779	128360	146909	165013	125132	154435	162232	131386	155633	155655	140306	151371	129630	130147	130782	103733	103258	116207	153973	159117	139865	81260.2	136066	163534	90565.8	137144	114200	108413	132122
HEXB	247959	192053	215315	269361	186086	166776	248482	215229	248943	204447	132739	282988	243209	386175	316806	277879	327811	312348	299705	325517	259506	317586	339958	229811	288524	355897	272307	292636	180174	254946	229828	287270	269107	267405	203937	302734	339248	207070	334071	259361	266470	375035
HGFAC	4.17E+06	2.57E+06	4.23E+06	4.75E+06	2.58E+06	3.52E+06	2.66E+06	4.24E+06	6.34E+06	7.70E+06	4.47E+06	4.14E+06	3.74E+06	4.53E+06	7.06E+06	6.47E+06	3.99E+06	5.02E+06	3.54E+06	4.03E+06	3.46E+06	3.61E+06	4.40E+06	5.72E+06	5.47E+06	3.66E+06	3.68E+06	4.77E+06	2.23E+06	4.17E+06	3.60E+06	3.80E+06	3.63E+06	3.39E+06	3.16E+06	4.82E+06	5.58E+06	3.72E+06	2.81E+06	4.04E+06	4.32E+06	4.07E+06
HINT1	19413.4	10774.9	10586.4	9647.51	50918.1	38723.5			10893.9	13687.7										23705.1	24297.1		51000.7	17127.6	15288.4	19712.2				15801.7	45091.8	32708		22354.6	18194.9	13327.4	11913.5			43097.8		21344.6
HK3	23675.2	27252.6		16173	17060	16404.1	25434.9	19148.6	19065.1	24895.1			26961.5	22385	24261.5	17488.1		28844.9	37223.2	29882.3	24814.7	32828	24404.9	22387.7	15483.9	15569	20801.2	22156.1	49724.6	17037.5		17984.8	20334.7	32733.6			31506.4	18769.3	22269.5	54114.3	36564.5	47727.8
HLA-A	98814.1	88438.5	939808	136032	1.21E+06	763869	893252	252513	853564	605767	760459	92033	68609.4	699059	125336	739910	100581	1.25E+06	454679	105365	615317	98148.4	822364	752046	133833	125606	569283	1.51E+06	1.46E+06	977252	94825.5	91965.4	846859	574086	122502	138380	554904	856559	31678	811979	684921	375884
HLA-B	275306	190371	228656	250118	274027	162849	219329	416279	217563	154164	179264	145038	94062.1	94977.2	124076	162749	158081	125060	188117	83991.5	124619	156234	112157	235779	107305	102924	137063	257246	207446	86210	115470	146047	177179	75053.7	161147	159877	64048.2	81728.3	172632	141761	70634.9	124864
HLA-C	303918	226302	127736	247726	399315	339657	49599.6	510262	206455	186424	336931	149284	156503	239805	199232	243595	155464	161073	138250	491540	267139	93416.1	130340	281485	52336.3	128532	69884.5	112016	36069.2	173421	92346.6	108090	41484.2	109758	143406	162252	124469	202037	153552	154462	249608	76687.9
HLA-F	15584.4	23341.2	152319	20558.3	207026	132953	138405	18244.2	109981	132636	74810.9	9193.67	13672.8	53086.9	15181.2	90632.5		111787	83840.1	17351.6	105283	7339.55	126500	138917	18732.2	20834	99232.1	243245	180730	113889	12750.8	10124.7	55101.6	55774.3		13790.8	48770.1	66025.5		48301.3	43902.8	48396.8
HLA-H				19657.3	173909	116319							68042.1	146419	83624.2	82289.3	40968.4	66657.9			157216	51890.8						34733.4		3236.04				70626	79437.6	70451.1				64225.8
HMCN1	73687	63419	45536.4	74320.3	72756.8	44893.7	103058	79264	66646.5	48532.8	66932.6	69428.9	68318.3	71996	73625.5	75770.4	67974.1	48609.6	80831	55967.2	62016.5	55710.8	51590.7	50257.2	61432.7	51863.6	84824.1	59942	65387.4	60721.2	58768	74830.3	77866.3	44430.9	58340.1	66180.1	51073.6	68439.2	50123.7	48674.2	38555.9	50286.5
HMCN2	50493.4	79991.8	91851.6	158318	60631.8	48334	95211	24804.1	66311.7	43446.5	97567.3	91989.5	127835	85536.1	44667.6	92360.5	103977	127853	127016	85400.3	160760	109464	32922.5	48146.5	54085.7	65673.5	50773.3	101236	107517	86106.6	90449.6	91210.8	107664	67758.1	56360.1	68451.7	92612.6	66069.6	69647.7	54439	24570.9	64311
HMGB2													9335.44	12755.2	42416.9	15708.7	32873.9	21723.7	62466.8	41611	21821.2	61675.8											18900.9					31232.7	10617.6	141337	38559	70176.7
HNRNPA2B1					33309.6										34579.6		38265.9	40808.9		40107.5	28201.8	41283.1	24472			46120.4			45113.4								12246.7		21757.8	73731.8	36131.1	48913.9
HNRNPK					12477.3	25591.6		11028			100729	52938.1	13431.6		18889.6	6151.76			23505.4	25831	21410.6	21586.7		12607.2	15198		23616.5		20377.8					15333.5	10199.6			46303.7	18896.8	25776.4		15364.9
HP	1.14E+09	5.43E+09	2.85E+09	2.24E+09	5.13E+09	6.26E+09	5.15E+09	4.25E+09	4.16E+09	2.43E+08	6.66E+09	3.87E+09	1.76E+09	2.35E+09	3.69E+09	2.64E+09	3.18E+09	2.54E+09	4.23E+09	3.33E+09	2.53E+09	1.88E+09	6.81E+09	4.59E+09	1.60E+09	3.40E+09	6.30E+09	4.77E+09	4.25E+09	1.95E+09	3.45E+09	7.11E+09	3.78E+09	1.97E+09	2.89E+09	5.99E+09	4.88E+09	5.56E+09	4.06E+09	4.35E+09	2.40E+09	2.36E+09
HPD	593122	162302	239446	245545	73186.7		231897	217711	121336	167621	145306	156692	247405	689134	387095	255544	177704	313748	150359	207348	176589	241240	203105	177860	731306	275088	235170	176596	204930	128293	211884	156924	174521	171333	226027	195023	251327	195035	243782	253562	195808	180519
HPN	42834.6	32837.1	36397.9	13450.3	37924.9	44734.7	21941.4		29647.9	73193.5	24753	70588.6	39915.2	16022.8	59584.5	38080.3	15897.1	14027.1	27665.9	25514.9	31853.4	30926.8	24352.6	26323	24893	35330.1	58075.9	15006.8		8989.73	29194.5	19551.3	28610.3	15641.7	61082.4	29151.3	13062.6	41952.3	42140.8	39077.9	44252.8	26058.6
HPR	1.32E+07	2.77E+07	3.45E+07	4.07E+07	5.89E+07	4.67E+07	6.84E+07	3.40E+07	4.18E+07	2.28E+07	5.75E+07	4.69E+07	3.22E+07	3.33E+07	5.56E+07	5.52E+07	5.08E+07	4.57E+07	4.14E+07	3.52E+07	7.12E+07	5.96E+07	2.50E+07	3.77E+07	2.67E+07	2.69E+07	3.75E+07	5.43E+07	3.30E+07	2.82E+07	7.79E+07	3.53E+07	3.43E+07	1.75E+07	2.00E+07	3.05E+07	4.57E+07	4.02E+07	3.16E+07	6.30E+07	2.72E+07	3.09E+07
HPRT1	50068.9	32467.6	36450.4	22848.6	193278	225329	32255	31723.6	12580	36230.9	87784.5	27245.2	63772.3	28565.8	124258	87295.3	19330.7	29276	34453.6	26820.6	58294.7	38333.9	64001.1	47130.2	53075	82430.2	39052.4	33085.8	31722.4	31655.5	101339	65987.3	57641.2	107798	33768.2	60359.2	44411.1	48986.3	22440.9	22685.2	42599.9	30632.3
HPSE	101037	460959	196696	163813	295060	168667	289856	200722	361696	161216	168252	437892	239148	242078	254054	197923	382653	355136	391105	395422	386591	338844	247317	261843	274030	628137	437267	234505	164903	186787	383597	236172	264085	120608	139481	297552	206689	275267	361282	656151	238777	247088
HPX	1.23E+09	2.24E+09	1.60E+09	1.49E+09	1.88E+09	2.06E+09	1.65E+09	2.00E+09	2.20E+09	2.20E+09	1.83E+09	1.80E+09	1.90E+09	1.69E+09	2.32E+09	1.69E+09	1.91E+09	1.51E+09	1.48E+09	1.94E+09	1.60E+09	1.73E+09	1.97E+09	1.97E+09	1.51E+09	1.63E+09	1.65E+09	1.97E+09	1.62E+09	1.98E+09	1.95E+09	2.02E+09	1.66E+09	2.27E+09	1.85E+09	2.75E+09	2.39E+09	2.22E+09	1.54E+09	1.90E+09	2.22E+09	2.20E+09
HRG	1.07E+08	5.31E+07	5.17E+07	7.16E+07	3.42E+07	5.85E+07	6.86E+07	7.70E+07	7.29E+07	6.11E+07	7.96E+07	5.79E+07	1.00E+08	7.83E+07	7.21E+07	7.98E+07	1.07E+08	4.47E+07	6.08E+07	6.83E+07	6.71E+07	7.68E+07	5.89E+07	8.70E+07	7.97E+07	6.59E+07	6.74E+07	1.05E+08	4.58E+07	7.88E+07	7.97E+07	6.18E+07	4.99E+07	6.01E+07	7.44E+07	6.86E+07	8.29E+07	7.86E+07	6.27E+07	7.04E+07	5.33E+07	7.68E+07
HRNR	34309.3		5242.22	24616.4		64160.6				5555.81	39214.5		30532.6		5864.9	28503.3	50710.8		62748.4	29579.3		15666.3		4037.66		63236.2	22413.4	15597.6		43952.8		29930.2	35862.5	16449.5			98302.3	19655.6		56835.9	62604.3	15974.1
HSD11B1										9811.18					23396.7		28597.5			26770.7		26738.2									35701.5				29439.2	37579.5	21248.3			26360	30186.2
HSP90AA1	47581.1	55060.6	44661	34281.2	159693	109066	34864.3	45445.6	20329.3	42238.2	53478	33438.2	35774.6	47713.5	114027	44360.1	35819.1	33096.3	49940.9	41376.8	46835.6	40896.8	45428.8	67210.9	68923.2	77423.7	61092.3	31740.7	64733.2	65191	48660.6	52004.9	43002.1	82761.5	59514.5	47545.1	30078.6	47540.9	35117.2	58726.9	63665.3	52073.3
HSP90AB1	53289	50537.4	51716.2	51376.9	153818	129026		53998.9		53575.6	72750.5	44629.1	31437.2	45100.9	74273.7	74530.7	70371.5	73024.7	101307	47961.9	56752.2	47282.5		108890	66152	66055.2	63950.8	41559		87167.4	59952.7	74196.8	61657.7	64863.6	75049.3		34897.4	74088.2	56588.7	65370.7	76294	51348.2
HSP90B1	926066	798176	784353	798682	1.36E+06	874216	1.06E+06	1.09E+06	841815	1.11E+06	913685	1.04E+06	1.39E+06	800304	576540	1.06E+06	1.07E+06	1.02E+06	620473	738793	567805	628666	1.04E+06	1.19E+06	1.20E+06	1.07E+06	622148	843080	1.22E+06	1.27E+06	1.04E+06	1.33E+06	851596	710734	1.21E+06	1.09E+06	615068	935739	714056	631101	1.16E+06	931517
HSPA13	13248.7	24923	23492.6	25329.4	38015.8	26807.6	22060.2		25858.7	12507.6		30970.1		77556.1	52676.6	22891.5						75874.7	51181.4	12359.3		62744	28552.4	26169.2	36868.3	38148.5		43064.3					19858.8
HSPA4	60312	51131.1	40063.8	45251.5	133863	109034	24822.9	48229.9	38898.1	51594.8	61201.6	39871.1	60802.9	52197.1	87089.8	67330.8	42501.9	55060.6	44733.3	48658.6	45160.3	54816.3	59375.1	68568.6	87043.8	87514	46148.5	42169.9	60464.4	59215.6	78524.8	42294.8	52396.3	94916	65595.6	55746.4	41182.9	54849.9	50464.9	53099	66596.5	45191.8
HSPA5	969107	976963	1.20E+06	969544	1.03E+06	1.08E+06	1.03E+06	1.13E+06	1.22E+06	1.21E+06	997949	1.24E+06	1.32E+06	1.22E+06	1.00E+06	866943	1.15E+06	1.05E+06	1.07E+06	1.13E+06	1.19E+06	895091	1.20E+06	1.11E+06	975215	1.16E+06	1.06E+06	876788	845563	838366	1.10E+06	1.00E+06	1.05E+06	1.92E+06	989366	981874	1.11E+06	740473	969990	1.11E+06	1.17E+06	1.06E+06
HSPA8	107270	102363	118547	100371	294189	407499	76103.2	103911	76766.8	136610	175401	103301	140085	102556	124238	175231	141433	150299	137281	139754	208576	142163	154116	130462	164777	192962	136403	78802.3	109174	80622.3	265315	167938	114782	215676	118438	101026	108664	104785	122103	191125	177654	139342
HSPE1											115515	55751.6	23863.4		43398.9					10382.9	7339.22										28273.9			12211								12333.4
HSPG2	1.06E+06	870267	819919	951135	846814	723092	1.11E+06	840472	952834	935275	891063	1.09E+06	1.06E+06	660954	999974	1.07E+06	925545	824560	1.03E+06	927128	1.06E+06	834039	788203	819420	925560	974827	741911	793336	833087	1.11E+06	941868	1.10E+06	1.14E+06	728945	1.20E+06	955375	902260	972737	840316	918663	753728	809303
HTRA1	85243.1	76775.3	35875.4	49769.8	54370.8	95462.5	91572.4	70288.9		58642	45556.3	58321.8	50801.5	83159.3	106980	80081.8		62149.6	71493.7	30892.8	55750.1	40540.2	75073	62877.4	41712.6	88123.5	137094	70124.5	66200.9	66877.2	66850.9	86822.6	82860.1	64022.7	53026.3	52285.4	80076.2	107394	77004.9	41446.4	70766.9	72323.9
HYAL1	194524	110569	186462	189007	72853.8	165454	192758	182559	189864	285495	107521	164651	167849	130274	206843	106984	135555	171419	212797	138534	119402	166720	90664.9	115350	161133	142814	76797.8	138006	79267	120088	100455	151032	188484	147144	109560	160442	168823	133125	183889	180110	102027	158812
HYI	355667	512468	332722	337692	214100	276226	195823	291494	301135	247335	289460	679527	515356	511882	632847	276460	520471	337249	283920	770129	402212	556527	471484	367042	478968	340335	331472	404180	338615	373219	549139	338582	497308	471906	466676	1.08E+06	816331	820676	309003	614189	705643	705343
HYOU1	354007	300901	332241	247969	419116	289581	269665	420128	352407	324298	288033	213979	242852	220558	244751	229260	287973	251381	259257	292376	277190	236247	329115	349727	243379	274611	231952	327377	290617	343630	299198	321333	192473	297674	370296	269382	256891	321158	195429	396440	329089	302104
ICAM1	1.34E+06	928246	1.24E+06	1.08E+06	1.59E+06	958302	1.08E+06	1.17E+06	1.09E+06	805878	1.14E+06	1.16E+06	957099	1.51E+06	986910	1.09E+06	2.03E+06	1.31E+06	1.06E+06	1.15E+06	953758	1.09E+06	1.20E+06	1.57E+06	1.10E+06	1.14E+06	1.02E+06	1.31E+06	1.43E+06	1.03E+06	1.27E+06	1.25E+06	1.21E+06	1.46E+06	3.83E+06	1.19E+06	1.26E+06	1.11E+06	1.25E+06	1.52E+06	2.36E+06	1.16E+06
ICAM2	811252	866217	384601	749999	841382	830276	457132	617598	789635	474536	683673	577601	480782	776539	538696	897064	912462	769252	587199	823648	397193	657260	740478	874433	580240	783301	594525	678698	421529	701217	668761	811220	417922	565659	659382	932361	979847	1.10E+06	691160	960332	555749	560268
ICAM3	345769	218643	170876	251721	274866	237550	200802	289686	244778	241341	167058	129044	199883	267474	122789	197157	310709	179709	171412	188461	175226	163623	224029	353179	257185	219183	172062	206268	249702	261264	204277	223074	153041	129916	254058	209367	200142	191887	167741	235673	145583	194710
ICOSLG	801144	335674	506050	724566	506951	527092	397603	584281	736709	433036	599726	402761	823432	589284	454664	642964	911705	517580	496362	615096	541827	651662	556665	823842	745648	524821	284460	538621	504270	704841	582010	558455	458667	339774	556607	452269	572077	499759	487334	508252	404788	468277
IDH1	231407	81164.2	166344	169770	159858	118609	112843	105939	71372.9	118013	154624	83368.9	172366	210571	203342	157930	134494	179135	143142	126005	120532	185098	78218.4	112826	255587	251620	178174	113357	151870	182511	160335	97843.5	173030	240229	110597	74235.7	121418	137810	175837	132940	136110	127049
IFNAR2	32842	20632.6	16121.9	27123			35067.6		22003.8	12890.4	27525.6	25999.6	25660.9	22377.5	11987.6	24680.6	27037.5	25760.5		28723.7	40100	37112.3	36834.2	30624	44241	22509		42552.2	35297.4	35495.9		50626.8	34786.1		79561.5	36316.6					42444.7	58007.9
IGDCC4	71684.6	67946.6	94583.4	87513.5	89798.7	90487.6	102944	60309	96326.3	56882.6	91615.6	84287.6	109183	64003	68506	132014	94040.8	118937	88915.4	89336.1	120084	90295.6	69394.6	87127.1	111097	99674.3	57139.6	85888.3	65022	162641	88069.5	99072.3	117897	42734.6	71024.1	83655	86727.3	104666	82647.5	99630.9	47293	73595.6
IGF1	283758	185948	209998	199159	95936.3	180203	178338	199953	215311	106048	1.01E+06	719622	638289	521043	736629	506477	455548	518151	586534	687578	538941	523650	315530	180080	201337	211265	151985	150821	171765	229199	512683	108280	562082	640778	473794	1.10E+06	544188	567828	1.49E+06	678888	1.08E+06	980577
IGF2	8.81E+06	6.59E+06	5.71E+06	8.58E+06	4.18E+06	5.94E+06	5.73E+06	5.01E+06	7.08E+06	5.42E+06	7.52E+06	7.24E+06	6.63E+06	9.26E+06	9.46E+06	7.56E+06	5.65E+06	5.93E+06	7.14E+06	6.38E+06	4.32E+06	5.84E+06	3.97E+06	5.83E+06	7.19E+06	5.80E+06	4.26E+06	5.40E+06	5.26E+06	4.99E+06	4.63E+06	5.98E+06	4.52E+06	4.09E+06	6.26E+06	5.78E+06	7.05E+06	6.30E+06	5.47E+06	6.18E+06	7.45E+06	5.95E+06
IGF2R	792582	636227	732753	792288	602839	521906	679069	800159	512264	812633	437115	743994	699036	610964	718978	779884	668860	608692	485683	668054	690272	536355	812955	713700	629811	640033	618795	633612	481801	586939	739556	626514	893219	780436	612299	614341	580915	607934	802205	578299	759424	734991
IGFALS	2.77E+07	1.90E+07	2.83E+07	4.00E+07	1.04E+07	2.25E+07	1.71E+07	1.36E+07	2.93E+07	2.14E+07	2.24E+07	2.80E+07	2.20E+07	3.61E+07	4.05E+07	2.96E+07	1.99E+07	2.20E+07	2.59E+07	2.13E+07	1.37E+07	2.09E+07	1.66E+07	1.57E+07	2.94E+07	2.08E+07	1.69E+07	2.39E+07	2.48E+07	2.48E+07	1.59E+07	2.12E+07	1.59E+07	1.33E+07	2.05E+07	2.10E+07	2.16E+07	1.97E+07	3.33E+07	2.22E+07	3.29E+07	2.15E+07
IGFBP1	897617	473803	268266	49922	1.70E+06	1.20E+06	2.29E+06	173601	379006	993533	220986	634601	427100	199317	459727	45613.7	132707	294500	535858	252938	211057	48618.2	149650	470590	280602	635743	143799	44496.8	69486.9	219437	188211	381267	433733	169092	980364	262983	135154	308377	81699.5	519467	95485.6	194944
IGFBP2	1.57E+06	1.47E+06	1.30E+06	228758	1.70E+06	1.57E+06	2.12E+06	920834	1.10E+06	1.64E+06	1.35E+06	752363	1.05E+06	296856	578779	705376	1.03E+06	883758	541558	1.25E+06	715380	776196	640061	2.40E+06	464555	1.08E+06	1.49E+06	564091	876026	1.06E+06	2.25E+06	1.11E+06	865066	1.25E+06	2.50E+06	2.07E+06	1.63E+06	1.47E+06	432482	1.65E+06	971770	1.14E+06
IGFBP3	1.05E+07	7.55E+06	7.93E+06	1.25E+07	3.60E+06	5.92E+06	4.73E+06	5.16E+06	9.35E+06	6.09E+06	1.41E+07	1.18E+07	1.22E+07	1.77E+07	1.76E+07	1.47E+07	9.94E+06	1.16E+07	1.04E+07	1.07E+07	7.53E+06	1.12E+07	5.88E+06	6.17E+06	1.03E+07	7.50E+06	4.30E+06	7.27E+06	7.88E+06	6.89E+06	7.01E+06	6.66E+06	7.73E+06	7.01E+06	9.25E+06	9.71E+06	1.03E+07	7.91E+06	1.15E+07	9.78E+06	1.20E+07	9.28E+06
IGFBP4	312020	281520	192828	190882	222734	126894	174988	307222	126362	146556	466542	344820	398348	357105	478855	331794	219242	432199	389664	303916	337982	292941	308216	377159	156089	221385	313741	203822	130546	244624	316664	251320	342533	315456	519471	557737	481641	593346	305735	353610	454380	487470
IGFBP5	1.28E+06	604302	975979	1.18E+06	459787	877482	759236	712426	1.03E+06	863329	1.29E+06	1.04E+06	1.09E+06	843735	1.37E+06	883293	798990	1.04E+06	1.24E+06	725746	717642	783016	980627	708748	855374	993371	561538	912663	621520	645907	743638	779140	1.08E+06	545230	627607	1.23E+06	949346	979445	1.23E+06	1.11E+06	1.06E+06	915147
IGFBP6	781221	539079	551325	445929	532934	520615	602338	700003	547528	411243	1.07E+06	791062	1.07E+06	587176	856708	671549	582589	915037	779983	658585	1.04E+06	750050	682550	519944	429075	404406	479868	448437	460683	471562	544150	384562	952899	601832	677015	1.07E+06	1.00E+06	1.33E+06	741077	905221	844599	1.23E+06
IGFBP7	438070	350705	342176	286736	380451	342506	276105	370960	305168	298175	284621	360685	398158	236139	198306	276095	295115	252524	302052	296665	287448	294276	320718	476859	425204	330783	276958	281566	210413	376381	268444	396002	283007	200836	500241	352087	305459	243887	241585	285283	221424	324706
IGHA1	4.01E+08	1.03E+08	4.02E+07	4.10E+07	2.48E+08	4.87E+07	1.76E+08	1.33E+08	6.04E+07	2.63E+07	5.01E+06	4.18E+07	1.86E+07	2.52E+07	6.99E+06	6.97E+06	6.81E+06	1.09E+07	1.15E+07	1.52E+07	6.19E+06	2.32E+07	2.31E+07	7.10E+07	5.44E+06	8.46E+06	4.30E+07	3.32E+07	2.47E+07	9.02E+06	2.17E+07	7.15E+07	1.37E+07	3.77E+06	3.12E+07	7.97E+07	6.83E+06	2.47E+07	5.78E+06	7.64E+06	6.96E+06	9.71E+06
IGHA2	6.17E+07	2.56E+07	7.27E+06	1.98E+07	5.17E+07	1.49E+07	3.58E+07	2.24E+07	1.28E+07	2.49E+06	864765	9.66E+06	5.36E+06	4.98E+06	781452	3.19E+06	1.50E+06	5.91E+06	2.22E+06	3.36E+06	1.84E+06	9.51E+06	5.27E+06	2.12E+07	1.46E+06	1.76E+06	1.64E+07	1.36E+07	6.42E+06	966382	5.67E+06	1.23E+07	4.73E+06	583308	6.79E+06	1.14E+07	1.48E+06	6.60E+06	2.71E+06	3.33E+06	1.26E+06	2.38E+06
IGHD	1.88E+06	127524	97234.4	859324	2.24E+06	91268.7	1.88E+06	30532.3	343345	166364		111360	76125.4		31997.1	46494.9	102870	487521	35360.2	166641	91645.1	160214	605886	411362	227587	157523	224868	178096	258600	96158.1	310451	454041	54010.6		38661.2	195936		446138	301783	34493	532166	148951
IGHE	292697	130419			820569		467101	138934	75659.9		110839							14917.3					67895.9	84984.2	46507.3				74271.9	8556.56		95383				88473.1				182453
IGHG1	5.72E+08	1.56E+08	6.06E+07	6.67E+07	2.84E+08	1.13E+08	1.68E+08	1.12E+08	7.67E+07	2.26E+07	1.08E+07	2.95E+07	6.76E+07	3.51E+07	3.06E+07	3.06E+07	4.02E+07	2.20E+07	2.50E+07	3.77E+07	2.30E+07	6.00E+07	6.66E+07	4.10E+07	4.93E+07	2.39E+07	3.00E+07	9.83E+07	6.17E+07	3.37E+07	3.84E+07	1.42E+08	4.30E+07	2.11E+07	5.35E+07	5.10E+07	2.35E+07	5.40E+07	1.47E+07	2.90E+07	2.09E+07	1.77E+07
IGHG2	1.00E+08	5.08E+07	2.02E+07	2.02E+07	4.19E+07	3.69E+07	2.88E+07	1.15E+07	1.94E+07	4.85E+06	3.14E+06	8.19E+06	6.41E+06	7.70E+06	5.85E+06	6.24E+06	7.02E+06	5.87E+06	3.18E+06	3.68E+06	3.20E+06	1.09E+07	7.95E+06	7.14E+06	8.73E+06	1.16E+08	1.72E+07	3.96E+07	2.41E+07	3.14E+06	4.00E+06	1.71E+07	1.13E+07	3.68E+06	9.09E+06	9.36E+06	7.05E+06	1.18E+07	3.86E+06	4.71E+06	2.06E+06	4.61E+06
IGHG3	2.77E+07	6.68E+06	2.28E+06	2.63E+06	2.48E+07	3.69E+06	3.91E+06	2.69E+06	1.51E+06	398336	314738	618003	1.11E+06	1.23E+06	1.75E+06	993102	1.75E+06	1.69E+06	1.35E+06	815255	495771	796687	2.47E+06	840425	1.03E+06	849425	1.13E+06	3.20E+06	4.36E+06	1.54E+06	1.56E+06	8.76E+06	1.43E+06	1.08E+06	1.25E+06	802758	1.06E+06	2.28E+06	384246	1.39E+06	320963	865731
IGHG4	2.04E+06	1.82E+06	757152	1.52E+06	3.01E+06	850471	4.65E+06	839313	1.75E+06	141337	217454	359084	1.57E+06	2.13E+06	268498	277104	220845	308960	412886	419671	340860	998121	1.16E+06	408123	367022	476560	770903	1.16E+06	289451	403207	305958	781904	284488	188015	439446	728666	168361	386604	363395	492196	146913	297847
IGHM	2.44E+08	1.34E+08	1.10E+08	1.11E+08	4.35E+08	3.75E+08	2.68E+08	3.27E+08	3.82E+08	1.69E+08	9.30E+07	5.20E+07	7.90E+07	1.00E+08	5.74E+07	1.02E+08	3.50E+07	9.21E+07	1.11E+08	1.51E+08	7.12E+07	4.07E+07	7.95E+07	2.58E+08	7.37E+07	8.00E+07	1.52E+08	3.80E+08	1.78E+08	5.71E+07	6.59E+07	1.30E+08	4.40E+07	2.83E+07	7.08E+07	1.36E+08	5.54E+07	2.03E+08	1.93E+07	2.79E+07	2.66E+07	3.47E+07
IGHV1-18	694684	386901	242494	180778	933090	475267	422018	273817	332528	162010	216490	69257.5	121487	71903.6	32038.9	101260	61628.9	92949.8	59792.4	87835	68610.7	76274.2	76115.2	279293	86165.8	65198.1	167972	396106	143824	121293	60789.7	519163	41306.1	32768	82210.3	138254	26935.2	112859	43644.9			24373.2
IGHV1-2	19230				140217	96382.8	99615.3	144233	158040	22351.7	77163.1	25893.4		70120.1						142003				66375.7			90249.9	51747.2		35688.2					28964.3	19014		154025			50504
IGHV1-24	178221	66874	71077.7	17138.4	35812.4		204138	73852.2	26264.2	14385		10144	4407.28	12518.5	22295.5			8597.59			7147.85				9217.42			34217.1			6909.58	35034.6				8986.26				4280.68
IGHV1-3	887984	488786	339395	171196	1.05E+06	593552	1.25E+06	466555	543328	179532	105675	141862	166335		197227	290022	101786	181926	268557	140118	137370	107222	265852	230628	221475	187432	320900	996793	233026	100297	109048	1.37E+06	162198	76695.3	112363	228954	49847.9	778265	113881	114822	433992	27083.9
IGHV1-45	389006	82282.9	35224.3	117978	291339	51425.7	140378	70395.4	116018	9740.53	11215.7	19153.8	33234	19343.8		45210.6			12284.9		10035	35007.1	41483.1	215625	38262.6	13786.7	23670.1	62396.3	62490.7	15836.9	14762.2	88984.3	10163		38686.2	42400.8		36738.6
IGHV1-46	700203	311170	386678	123645	2.07E+06	453341	839566	370506	509826	146945	303367	68152.5	186519	192968	207654	1.41E+06	100031	444627	205500	324673	219529	189714	182054	390905	195444	204988	364128	659430	285023	136695	413144	524384	135340	135307	199252	550989	107082	1.61E+06	116275	173210	109568	123274
IGHV1-58	58188.7		38790	71222.8	185193	26905.2	328324	1.08E+06	77518.6	33461.7												145944	47940.4	28095.9	28181.8	30084.3	69669.8	116191				59339.2				119597		149173
IGHV1-69	326593	230762	62480.6		55222.2	112271	204001	233732	52730.2	59255.3			105923				18912.7	51580.6	25034	73213.1			74935.1	328235	46103.8	8.43E+06	38969.4			126806	20642.6	30823			28995.7	123610				49918.9	23728.9	19058.1
IGHV1-69D	40805.9				71737																											125664
IGHV1-8	263205	86414.4		46455.2	187192	355212	245896	453820		39898.3	42524.2		56955	11572			19968.4	17127.1	34212.8	41296.8		25430.7		49877.3	35451.7		54620.7	81146.9		17145.9	14854.4	122352			57991.1			141543		14407.5
IGHV1OR15-1	1.66E+07	1.24E+07	2.83E+06	1.23E+06	1.39E+07	6.21E+06	7.05E+06	8.22E+06	3.24E+06	879058	374096	1.98E+06	2.13E+06	2.35E+06	686509	727884	777341	2.04E+06	677339	1.05E+06	552262	2.10E+06	1.34E+06	3.09E+06	910270	1.35E+07	2.33E+06	1.96E+06	1.52E+06	1.47E+06	1.40E+06	1.80E+06	568707	1.26E+06	1.67E+06	6.49E+06	1.02E+06	5.30E+06	509686	850490	503092	723505
IGHV2-26	444362	654346	230401	43063.4	427018	367097	338021	339269	233599	105214												181003	234748	506821	48898.2	111814	112824	697671	195807	53456.3		131600						261715				262425
IGHV2-5	413572	547196	152930	132067	956360	278091	296030	350524	489338	210358	127296	74854.5	116253		55690.1	117100	108046	91024.5	74552.5	96662.9	111920	83088.3	88943.8	265097	126431	189115	186594	739679	120219		88250.5	345363		79431	124315	181705	85338.9	248104		62947.6
IGHV2-70D	491608	361338			386802	314955	338412	450153	285266	648045	530563			670415			965319		549752	491672	780913	594034		533638	389793	360777	215693	345991		344225			575525		428237	607438	674852		148323	555966
IGHV3-13	774994	237595	120398	71622	344916	196174	648002	225248	403199	92151.4	126185	54066.8	151634	134031	51376.8	113133	51698.9	52919.5	340841	410019	49995.3	115097	192088	111905	156661	58490.1	135341	661351	64662.9	26878.6		171094	66103.9		76259.2	150155		103008		20941.1		21046.6
IGHV3-15	2.06E+06	539968	899926	801263	2.59E+06	1.99E+06	1.36E+06	1.28E+06	3.00E+06	628133	1.13E+06	144354	379130	394829	276674	403686	163664	381428	546910	527736	316681	302046	238288	939222	354908	338758	572825	2.24E+06	535933	242502	1.04E+06	1.39E+06	229176	691383	247197	589307	299067	469165	78346.1	64290.7	50498.2	84566.8
IGHV3-35	2.04E+06	1.28E+06	337035	378255	1.55E+06	662094	1.19E+06	1.13E+06	781976	246034	275251	417451	459631	365604	252699	389878	170751	174897	236611	368085	128637	154363	187399	407026	106223	232457	414105	1.34E+06	378930	187310	218302	287120	255084		339998	690316	211845	658847		188233	144105	166938
IGHV3-38	1.48E+06	443674	215604	360124	1.33E+06	458267	799886	530457	257839	115814	110443	149263	164233	115975	50885.6	103594	115995	107247	139203	184887		152671	197667	581113	68844.6	159377	233618	498054	208052	45116.4	133714	273652	115655	50267.7	117925	261701	60227.8	314910	58698.5		132919	57202
IGHV3-43	966884	638537	138697	107354	595367	416644	386209	606349	152959	97522.7	77602.9	78342.6	72393.3	52691.5	154245	75848.8	56785.8	103339	106061	207370	29941.5	115975	137157	359816	86480.4	156545	186058	785134	184472	95309.9	183063	540857	35187.8		149757	327652		375665		65913.6		48330.8
IGHV3-49	4.24E+06	2.89E+06	1.12E+06	1.02E+06	3.18E+06	3.28E+06	2.29E+06	3.13E+06	3.28E+06	776869	239331	367352	782259	143282	381886	514753	147094	361439	274686	461208	303835	175551	312842	2.11E+06	266992	671018	962947	3.47E+06	678982	471759	373238	808095	438960	58296.2	717700	1.23E+06	309097	853552	78948.1	209541	173577	190892
IGHV3-64	807516	362708	168206	126462	600632	506324	386305	382941	245864		85825.2	84793.1	166254		63398.8	65440.8	44184.1		60365.1	126071	51837.9	68740.1		333497	69355.9	145428	184048	476289	138861		71992	150875	37204.5		63773.4	463291	72855.3	495813	38501.2
IGHV3-64D	3.54E+06	939352	743134	818648	5.27E+06	1.08E+06	1.38E+06	1.44E+06	2.91E+06	425618	213299	359429	630347	489808		720934		402010	467941	383723	241831	319068	371523	1.47E+06	256094	259762	596080	2.19E+06	1.19E+06	279903	304373	530137	338027	219393	259478	823272	295490	537595			286936
IGHV3-7	9.70E+06	3.74E+06	2.12E+06	2.30E+06	7.31E+06	5.00E+06	4.82E+06	5.83E+06	4.59E+06	1.83E+06	949776	910133	1.37E+06	1.58E+06	1.37E+06	1.87E+06	623257	1.05E+06	1.18E+06	2.22E+06	922949	998685	1.34E+06	2.53E+06	1.73E+06	1.62E+06	2.88E+06	7.98E+06	2.87E+06	778945	1.54E+06	4.91E+06	908761	294332	1.32E+06	1.90E+06	941368	3.29E+06	399211	554955	193063	563156
IGHV3-72	1.31E+06	795938	382513	317711	1.91E+06	1.18E+06	1.20E+06	913699	700761	191616	126316	207815	128692						124194	311214	85612.1	61826.5	164782	416005	144892	217632	397956	863193	487192	276634		248596	128658		154242		131025	61800
IGHV3-73	246900	174014	198776	110904	519709	534915	287326	200393	135550	120559	25561	12831.2	81998.5	90919.3	35330.6	18120.2		110020		105370			65077.3	226860	36966.5	54437.5	130750	672977	52622	57190.3		89266.9			85888.2	37315		81275.2
IGHV3-74	172005	84683.6	96984.4	52320.5	326395	263554	158343	91327.6	116274	110339	18473.4		54155.2	43219.6	24266.2	35409.8		38751.6	26262.2	69156.1	12530.6	23140.3	29989.5	128543	31702.1	33097.1	45119.8	374477	45881.7	57788.5	20120.5	89665.2	18962.4	10168.4	11036.8	64569.9	5280.25	90033.8	7541.08	14105.5	12743.3
IGHV3OR15-7	1.13E+06		413504	331227	1.81E+06	1.39E+06	849352		1.61E+06	241669								30318.3					166365	654346	152737	178100	552356	1.68E+06	284057	176190		583242				4.42E+06		51333.6
IGHV3OR16-12	8.80E+06	2.78E+06	964608	1.06E+06	5.04E+06	2.11E+06	3.13E+06	2.94E+06	2.89E+06	552476	589383	611822	1.32E+06	852852	564825	495289	373531	451752	589493	832812	235379	475803	712835	3.33E+06	509830	678694	1.01E+06	3.67E+06	1.11E+06	560536	550300	1.84E+06	585798	126758	914957	903865	275462	1.30E+06	148845	141509	143836	279161
IGHV3OR16-9	2.46E+07	8.75E+06	5.33E+06	1.97E+06	2.59E+07	1.37E+07	1.13E+07	1.53E+07	1.47E+07	6.70E+06	2.49E+06	2.96E+06	5.08E+06	3.82E+06	3.55E+06	4.53E+06	1.36E+06	3.72E+06	3.91E+06	6.99E+06	2.55E+06	2.47E+06	2.90E+06	1.12E+07	3.51E+06	3.43E+06	6.27E+06	1.38E+07	5.93E+06	2.52E+06	4.17E+06	6.81E+06	3.08E+06	1.15E+06	4.13E+06	9.37E+06	2.28E+06	7.46E+06	959963	1.29E+06	981111	1.27E+06
IGHV4-28	115486	42296.3	15364.8	17388.8	126972	48663.8	53770.3	108730	66508.5	25144.5	10291.5	22151	12733.8	28588.1	8873.21	14862.7	4330.43	20941.7	13188.8	40869.7	28353.8	14754.9	13362.6	36223.1	7188.48	13895.6	52630.1	55192.1	14937	18829.1	15915.6	21367.4	14306.9	6796.99	49116.3	54656.9	16007.8	32225.9	10654.1	7123.61	10316	10379.2
IGHV4-34	1.18E+06	1.02E+06	1.77E+06	1.78E+06	1.59E+06	1.83E+06	1.67E+06	2.10E+06	1.81E+06	1.41E+06	1.34E+06	1.54E+06		1.51E+06			1.89E+06		2.32E+06	1.81E+06	2.36E+06	2.17E+06	1.30E+06	1.74E+06	1.77E+06	1.79E+06	1.54E+06	959032	1.13E+06	1.45E+06	3.85E+06	1.62E+06	2.23E+06	4.14E+06	1.68E+06		1.99E+06		1.52E+06	2.24E+06	1.97E+06	2.18E+06
IGHV4-4	301679	267562		210865	672396		162490		216329											132062								293119										111754
IGHV5-51	4.59E+06	3.14E+06	1.93E+06	1.15E+06	6.56E+06	2.17E+06	3.02E+06	4.62E+06	2.81E+06	1.14E+06	599624	489321	1.07E+06	414611	289152	731751	254856		482993	1.06E+06	656053	868899	954071	3.94E+06	706490	515399	2.14E+06	4.53E+06	791719	599234	612521	3.94E+06	480201	228697	491555	1.65E+06	465231	1.52E+06	339671	386531	1.75E+06	478382
IGHV6-1	193633	106991	656908	131436	258292	252578	281998	233772	319867	173868	74728	65001.8	96439.3	43708.5	48938.4	116059	75948.2	170637	145967	290630	51293.4	24133.2	95463.6	211775	51190.8	113646	189356	420457	92173.9	38690.1	108318	257022	54347.7	26303.8	46631.3	80875.8	116567	186219	43679.3	40599.9		20379.4
IGHV7-4-1	453223	314682	354546	12291.3	550210	431818	233502	302818	132966	125091	30077.1	38448.7											123652	13647.7	64311.8	50297.1		254206	60364.6
IGKC	4.50E+08	1.64E+08	7.75E+07	7.99E+07	2.82E+08	1.74E+08	2.27E+08	1.77E+08	1.77E+08	4.04E+07	3.95E+07	4.05E+07	6.29E+07	4.70E+07	2.61E+07	3.58E+07	2.72E+07	4.13E+07	4.00E+07	5.86E+07	2.08E+07	3.18E+07	4.09E+07	9.37E+07	3.80E+07	2.08E+08	6.63E+07	1.55E+08	9.22E+07	2.75E+07	3.36E+07	1.04E+08	3.31E+07	1.67E+07	3.49E+07	6.66E+07	2.64E+07	6.25E+07	1.26E+07	1.90E+07	1.11E+07	1.39E+07
IGKV1-16	1.23E+06	500944	467455	366778	1.93E+06	2.05E+06	1.34E+06	959963	2.22E+06	391903	470931	193721	299362	207445	175263	243821	141701	247844	259025	379745	180652	155009	258822	1.44E+06	374076	237147	1.42E+06	1.69E+06	447490	208736	373017	821431	171809	174081	302493	409243	216313	359191	133639	184001		123508
IGKV1-17	2.06E+06	696001	279028	281376	1.51E+06	1.33E+06	1.92E+06	1.10E+06	578902	162957	72737.8	62301.2	230891	167379	67747.4	126678	111519	200245	176211	539918	132788	47210.5	102228	1.59E+06	227640	208369	356292	847479	355976	203175	98717.8	613493	111818	128875	47260.1	524988	100640	223007		53414.1		21448.1
IGKV1-27	416040	151601	60213.9	68104.5	271857	122863	167931	167075	171520	60949.6			95841.1							41078.8		31990.9	50408	237930	39794.9	35206.5	72544.5	199032	64183.4			78183.5			123272	67910.5		35148.8
IGKV1-5	6.02E+06	4.24E+06	1.50E+06	2.38E+06	5.32E+06	4.89E+06	6.34E+06	3.40E+06	2.67E+06	1.20E+06	1.67E+06	1.41E+06	1.51E+06	1.33E+06	1.22E+06	1.74E+06	1.12E+06	1.41E+06	1.45E+06	2.49E+06	1.14E+06	946608	1.39E+06	1.77E+06	961670	1.36E+06	1.99E+06	4.39E+06	2.03E+06	830244	1.05E+06	3.07E+06	832364	803390	1.01E+06	2.03E+06	1.42E+06	1.62E+06	691348	874458	694405	645663
IGKV1-8	196228	61575.1	31399.6	7069.13	93742	321220	530954	55177.9	507446		11567.4		22448.3			27351.4	9285.04	26250.2	38106.8	18744.2	10202.9	15124.1		11294.5	16598.3	12535.9		36929	22810.1	4424.73		43128	26218.5		26603.2	15997.4	7532.64	12170.7		7901.47
IGKV1D-16	657487	201073	156716	90380.9	614478	367974	425942	322214	222043	87903.6	65554.9	35749.1	101536	57006	58585.7	45434.7		81483.5	39010.3	1.05E+06	25605.8	35242.4	96484.7	180026	63725.2	122873	76123.3	167389	87171.5	40804.6	34340.6	159300	36442.9	18531.3	49121.2	94642.9		80723.7		65739.2	17518.5	9913.91
IGKV1D-17	131655	100259	21831.7	35283.8	303982	213897	203139	94363.9	35218.5	26082.4	29053.5	16231	23455.8	36138.8	15633.9	12034.6			36725.3	28085.8	12848.2	40547.9	15367.6	116663	16148.4	18080.4	43451.7	126881	887636	12081.3	19592.2	78373.1	19354	10697.4	21398.2	62777.3		49460.6				60055.2
IGKV1D-8	160871	211132		150274	164840	176431	252300	187291	208809															129937				230443
IGKV2-29	53090.4			33741.3	60211.7						76832.9	27330.6	118237	124291	67819.3			90796.3		65479.2	81172.4	42106.1				27892.2		81002.7			53441.2		36812.9	97902.4	57211	92478.8	61591	66795.1	31361.8
IGKV2D-29	150943				117694	77125.7	124900	81515.7	115214			73107	88470.6	135667	42103.4					86438.5	341694	71337.8		30599.6	77132.1	97471.2	21829	130906			86393.8			124281	69450.3	86224.4	79186.5	182386
IGKV2D-30	299899	36745.7	37272.7		159923	71298.7	62098.4	125253	52079	50532.1									26120.6				46504.7	59527.2	31118.6		53435.4	176266		16270.9								41752.8	20178.3
IGKV3-20	742481	612287	219826	152009	991432	289694	940031	486895	656051	139399	129570	65259.3	256585	185057	113602	173528	75000.9	235889	143436	169291	103069	83873.2	125788	248926	118835	163477	272705	891305	180027	135108	90658.8	400507	78524.4	51921.7	116622	337820	115049	111827		57177.4		17326.5
IGKV3-7	213280	101611		48346	355722	56360.8	146866	114471	154393															60630.3		17681.7		108553	47080.1	16687.5		101081				32318.8
IGKV3D-15	2.24E+06	691823	666542	595207	1.82E+06	1.18E+06	1.46E+06	716424	777029	138326	144152	194527	287935	210796	144687	168971	177466	190527	167053	194767		207777	551039	424221	232520	352717	208200	638636	347170	142565	270948	672417	187551	105437	154432	415373	159226	306966	123243	98963	108707	92054.4
IGKV3D-20	4.63E+06	2.60E+06	928272	1.12E+06	3.84E+06	2.06E+06	3.86E+06	1.91E+06	2.56E+06	569837	521186	808836	836053	865259	614373	892214	123247	590496	2.62E+06	879348	321382	423123	808929	1.58E+06	646111	743722	877913	2.92E+06	818329	413770	568118	1.19E+06	417625	534678	539937	1.02E+06	318624	956686	232282	382816	330065	303654
IGKV4-1	1.97E+07	8.80E+06	3.45E+06	4.21E+06	1.74E+07	1.02E+07	1.44E+07	1.02E+07	7.28E+06	2.61E+06	1.73E+06	981834	2.74E+06	1.90E+06	1.59E+06	2.65E+06	876284	1.59E+06	1.75E+06	2.72E+06	956457	1.15E+06	1.76E+06	3.40E+06	2.24E+06	2.18E+06	4.23E+06	1.14E+07	2.18E+07	1.74E+06	1.16E+06	5.75E+06	1.23E+06	555022	1.72E+06	3.91E+06	1.28E+06	5.19E+06	318660	1.05E+06	137772	434537
IGKV6-21	546011	174134			197042	570883	712941	232083	360504					59512		137880	32959.4	45640.8	64798.5			29691.6		59566		34036.9		814784	132227	19251.1	55357.3	90767.4		24556.6		92578.7
IGLC3	10608.2	5839.24				5305.32			11640.2															10359.3				4005.51								3221.83
IGLC7	225463	34447.3	3557.54	10920.3	68065.3	22230.7	7735.9	54114.5	148403	11127.6			41525.9	11431.2						59173.1	234422		29552.6	70429.8			14270.6	117255	12443.2						51832.5	4104.7	59379.7	18168.2	5061.37	20529.4	5891.15	7803.04
IGLL1	1.69E+07	9.18E+06	6.47E+06	1.22E+07	1.45E+07	5.54E+06	1.16E+07	7.19E+06	2.98E+06	4.74E+06	1.15E+07	1.13E+07	6.57E+06	8.24E+06	4.74E+06	8.11E+06	5.12E+06	6.64E+06	7.57E+06	4.23E+06	3.18E+06	7.04E+06	6.04E+06	5.62E+06	6.35E+06	2.79E+06	7.31E+06	6.02E+06	8.93E+06	2.64E+06	4.03E+06	8.22E+06	6.37E+06	8.70E+06	8.69E+06	7.85E+06	4.50E+06	5.05E+06	2.99E+06	5.43E+06	3.73E+06	3.34E+06
IGLL5	1.28E+06	368266	197517	187782	1.10E+06	351728	512645	552615	302165	176959	71113.4	170151	101463	127058	63587.1	119728	67443	122031	107151	144559	110333	211410	169047	454096	96970	94588.8	221551	523008	150119	73524.8	121472	219612	96218.1	59607.2	196079	335779	79383.6	204034	59626.8	70235.5	64990.7	67173.4
IGLV1-36	116423	22819.3	33190.5		60387.1	19640	184288	37366.4	19905.4	24446.9			25291.1	15451.8					31132.9		32950.5	15373.3		41410.9		27608		24289.2			19463.1	77453.7			32000.8	137815	15922.5	17452.3	18643.4	8175.02	13997.6
IGLV1-40	5.94E+06	3.73E+06	1.75E+06	1.49E+06	6.68E+06	4.65E+06	3.60E+06	1.90E+06	3.12E+06	1.62E+06	488069	509367	543322	934508	989398	1.01E+06	384863	966716	742055	1.81E+06	1.51E+06	1.19E+06	2.00E+06	4.77E+06	1.16E+06	907753	3.17E+06	9.32E+06	2.29E+06	1.08E+06	860229	4.11E+06	134102	434471	689857	1.80E+06	691084	2.68E+06	196390	364103	1.13E+06	325399
IGLV1-44	758959	553659	396358	188570	324565	644686	430382	645074	479290	301704	130837	131034	134710	133429	91600.1	126502	87465	188631	123608	101367	115735	92554.6	227697	371897	162522	137805	283060	743100	322713	140222	116578	374067	75201.5	48078.8	138223	214656	83428.9	305418	82938	73362.2	67601	33653.5
IGLV1-47	2.35E+07	6.52E+06	4.88E+06	2.68E+06	1.33E+07	1.65E+07	7.86E+06	8.11E+06	5.83E+06	5.05E+06	1.42E+06	2.16E+06	2.01E+06	2.84E+06	1.18E+06	2.35E+06	883345	2.86E+06	3.19E+06	1.80E+06	1.68E+06	2.20E+06	3.55E+06	5.95E+06	2.06E+06	1.66E+06	2.60E+06	7.89E+06	3.61E+06	1.99E+06	1.45E+06	4.18E+06	1.77E+06	769259	2.02E+06	4.68E+06	1.22E+06	4.43E+06	1.14E+06	1.23E+06	1.17E+06	1.39E+06
IGLV1-51	461687	383503	129677	80247.8	568408	262439	251664	205445	235724	107466	36670.9	41157.6	69214.3	102710	47272.2	69957.2	32668.3	110166	106719	45509.4	64127.7	80822.7	73595.6	241027	66724	73920.9	176963	450038	149783	56196.9	93242.1	178441	52662.8		101597	142244	75524.8	229947	93229.9	33711	26695.3	29530.8
IGLV2-11	87729.8	33310	8076.49		228744	101880	80918.5	65535.7	19549.1	8392.59	7572.88	12726.9	7078.56	16140.1	5142.38	7501.61	14167.8	32413	2954.87	33097.2	26210.2	23182.8	11277.1	23745	7716.31	7350.14	20606.9	48790.8	18565.1	25338.1	11765.7	17659.8	16245.6		5639.18	17338.5	4952.32	21275.5	8391.52		3702.84
IGLV2-14	2.22E+06	1.16E+06	1.22E+06	1.49E+06	2.45E+06	2.10E+06	3.23E+06	3.27E+06	5.41E+06	2.18E+06	1.53E+06	603612	500321	983258	649233	1.27E+06	258300	518240	1.47E+06	2.30E+06	398259		1.21E+06	2.35E+06	866917	1.20E+06	1.96E+06	4.76E+06	705440	328266	881548	1.36E+06	195337	789068	855553	1.48E+06	416282	2.60E+06	148639	512754	303517	306026
IGLV2-18	1.45E+06	547361	561974	306760	1.95E+06	1.98E+06	1.17E+06	1.04E+06	2.68E+06	1.03E+06	330329	156670	360813	459434	514103	726134	326217	286454	169570	319703	559005	211389	418660	678302	396450	334328	764495	2.09E+06	1.09E+06	440991	568436	634108	85278.4	79338.4	1.22E+06	880525	233530	890814	33239.5	172196	66409.3	349948
IGLV2-8	44999.9	29151.9	12692.4	7045.79	65540.6	9857.48	56534.9	18474.4	17392	27483.8			14455.6	7350.22	16686.5	20820.7				27818.1	23384.8	3825.05		19350.1	10658.1		28107.8	40963.7	13819.5	5942.91		55557.2
IGLV3-1	991005	364986	103719	143618	650090	281518	423663	243629	90726	73403.4	45823.9	126536	195644	132669	79946.1	35734.5	93095.3	187356	350672	189479	126522	102330	58935.5	260623	19123.5	16188.2	144269	354075	145630		125172	533673	177538	12160.8	61715.9	372394	44372	612156	28294.5	29026.2	83846.7	49644.8
IGLV3-10	1.65E+06	1.10E+06	761646	886953	4.68E+06	597536	2.46E+06	950696	1.77E+06	1.14E+06	412397	247781	794515	729684	354951	322318	600902	476784	645567	1.44E+06	186695	394275	730370	1.24E+06	741268	271594	1.01E+06	717653	592099	446008	440664	4.00E+06	593187	490596	886189	1.06E+06	500469	2.90E+06		590301	301119	260963
IGLV3-12	81155.5	18728.2		11168.8	130786			27661.9			8787.44				4545.14		8380.24				6280.33			42815.1			24890.3		6845.67			15978.6	38227.4		20874.6			10202.1
IGLV3-16	497910	881595		97922	587187	2.34E+06	300776	254960				135643		337495								99641.8						1.33E+06				1.64E+06				170734		602065
IGLV3-19	6.99E+06	1.98E+06	761793	961904	4.01E+06	3.45E+06	3.61E+06	2.90E+06	2.43E+06	1.21E+06	906412	814491	880945	1.01E+06	842264	635910	282341	889302	562146	522978	569990	529207	529509	1.76E+06	480147	463557	901384	3.14E+06	831017	470553	608244	2.62E+06	301117	609519	580032	1.36E+06	428450	1.19E+06	317092	323240	322099	207920
IGLV3-21	1.36E+06	406336	187507	291551	1.39E+06	184732	428197	585366	336289	223238	173634	142411	219094	222479	202513	79196.8	150165	47667.9	351942	125970	102481	214850	355743	1.29E+06	114908	86770.4	256881	686691	174666	80016.7	217751	361618	344652	61330.3	464157	950031	90495	199929	199522	140122	72915.6	156276
IGLV3-25	457882	272304	155295	108554	476498	333981	588036	255700	158515	178431		87871.4	64757					87038.1			86151.6	111673	95342.3	523842	35821.1		164129	186969	142925	89730.3	84971	186311			58970.4	144476	86403.2	98854.1				52387.6
IGLV3-27	648639	566351	230779	242654	303670	328236	573828	257405	194110	111221	57381.4	235075	143080	384732	461268	142259	135303	86630.1	74714.4	127109	332873	206067	78723	999957	103225	78531.6	289994	670950	217582	102244	112737	443915	87171.3	65628.6	155781	253071	70778	799748	150030	125953	114568	75569.3
IGLV3-9	850995	718103	355954	529330	1.24E+06	382876	830753	564773	355905	388956	531365	268536	224897	312254	189671	155247	193112	243686	353852	207104	122610	236326	266706	673505	309037	203956	521838	356857	228544	167159	524710	511223	249608		436092	1.91E+06	172888	606582	469711	281663	164246	152280
IGLV4-60			46178.6		65939.1	67463.3		79856	30875.2									34192									31615.6	120912	32569.8			50189
IGLV4-69	67015.8	26975.9	52715.4	26329.1	123013	108059	46126.8	67269.9	47190.5	15612	32715.1	24366	41030.9	35153.8	29185.8	32867.8	25844.5	44771.9	43502.1	43106	38520.5	32623	18446.6	41660.3	34105.2	14640.6	27335.1	106722	34579.7	14306.2	42456.5	26342.5	29799.6			62711.4		68213.2
IGLV5-45	681870	269430	137347	170204	451993	360051	334090	373748	169086	219690	134321	32751.8	136026	258639	83773.9	71434.7	18321.5	218111	61593.7	127542	55258.5	94075	97715	86050.7	63208.5	102210	185281	604169	93984.1	14933.4	177178	205071	127724	24182.5	151817	42609.8	53060	445431	61019.1		23668.9
IGLV6-57	1.15E+06	439765	304127	549188	2.01E+06	588919	821458	514627	379130	275811	213187	90842.7	200236	193938	133655	96605.1	78332.6	266452	99847.9	166115	631634	126322	259880	2.07E+06	153494	102733	311099	483721	272877	160302	204872	273217	200337	106426	138011	266015	204817	465031	72142.3	153870	167528	114341
IGLV7-46	316379	69879	166085	226734	384576	161998	258097	129640	780462	173047	112452		62070.5	52493.7		151147		105435		68794.2			103072	94707.2		48850.4		566059	193324	129481		167197			96343.2			202362
IGLV8-61	9.94E+06	4.22E+06	3.94E+06	1.27E+06	695068	2.54E+06	1.22E+06	4.47E+06	5.30E+06	3.59E+06	2.78E+06	799595	2.92E+06	2.36E+06	1.92E+06	582523	1.08E+06	2.35E+06	1.71E+06	4.32E+06	762258	1.61E+06	783532	1.48E+06	2.09E+06	2.12E+06	600502	3.58E+06	3.41E+06	1.58E+06	1.02E+06	3.97E+06	426663	1.51E+06	437594		1.90E+06	6.22E+06	1.02E+06	971466	430089	1.37E+06
IGLV9-49	1.24E+06	1.21E+06	767491		407970	686189	562358	465099	1.20E+06	415681		381083		469625	205100		373748	220961		258109	271869	348671	599233	1.09E+06		123418	377152	2.58E+06		138165		321868	219735			325612	357475	1.99E+06	475391		143855	119101
IHH	205092	160182	280336	211635	160813	312331	204082	165347	318535	321841	276511	349784	213271	186505	286472	301941	222030	328071	222061	397768	140989	165800	155987	233877	303304	237126	102035	114053	183429	190081	327874	216895	149495	235434	174551	247994	232037	180942	174556	190219	144185	167616
IL13RA1	20493	33695	29259.5	18779.9	31190.8			26612.6	31133.2	25946.2		36408.5	55847.6	44244.8		33289.4	240515			34611.9	152750	43898.5	25327.5	21202.5	22363.2	31519.3	21131.8	34006.5	44193.1	31786.1	32735.9		75102.9	27114.3	40830.9		35130.1		40597.5	39234	52015.9	22819.4
IL1R2	112826	66760.5	49469.2	70645.7	60641.5	46774.3	41544.1	66546	95169.3	92662.8	93415.2	24494.7	64584	58589.7		56108.3	164914	58285.9	123580		66638.8	34558.5	74913.5	73088.9	97287.5	57310.7	63106.4	49138.9	108529	99724.5	336926	58701.3	59864.3	39026.6	111736	114225	515115	32992.2	80535.9		30937.2	137068
IL1RAP	1.05E+06	1.23E+06	1.49E+06	1.50E+06	1.08E+06	2.49E+06	1.75E+06	1.08E+06	1.62E+06	2.25E+06	1.33E+06	1.69E+06	1.41E+06	1.13E+06	1.63E+06	1.56E+06	1.63E+06	1.39E+06	1.78E+06	2.19E+06	1.78E+06	1.34E+06	984992	1.23E+06	1.62E+06	1.30E+06	1.00E+06	1.02E+06	1.40E+06	1.33E+06	1.72E+06	1.28E+06	1.48E+06	1.90E+06	1.68E+06	1.53E+06	1.52E+06	1.76E+06	1.28E+06	1.18E+06	1.54E+06	1.37E+06
IL6R	61483	65166.7	88160.7	60963.8	67999.7	38788.9	66998.1	73637.8	66200.1	68980.8	69371.5	52926.7	65715.8	37919.7	56027.2	73668.3	69268.1	33793	65753.1	51616.7	29777.4	41337.2	25144.5	64703.1	33966.3	64294.2	64813.5	43427.1	63731.2	37705	68178.3	49928.6	44234.5	46395.3	40748	29448.4	56867.1	46928.4	19077.6	85181.7	31899.5	29327.7
IL6ST	1.36E+06	1.33E+06	1.25E+06	1.04E+06	1.55E+06	1.34E+06	1.12E+06	1.14E+06	1.20E+06	1.24E+06	997695	995660	1.13E+06	1.11E+06	997489	1.21E+06	1.10E+06	1.03E+06	939007	1.18E+06	1.11E+06	1.04E+06	1.26E+06	1.13E+06	1.45E+06	1.41E+06	1.08E+06	1.03E+06	1.13E+06	1.60E+06	1.07E+06	1.07E+06	1.15E+06	1.17E+06	1.42E+06	1.00E+06	1.21E+06	1.09E+06	1.06E+06	1.20E+06	1.07E+06	1.08E+06
IL7R		5171.23		13116.4				8485.51			6085.85							7493.46	2432.91					10566.3	7233.34				2632.9	13847.6							5032.09				5212.65
ILF2	5577.23	19147.1	16002.8	11492.2	25997.3		15305.9	21790.4		8599.86	21459.3	10352.4		15475.5	102411	13103.3	13651.3	15202.7	13772.6	10766.6	13006	10119.2		24484.9	10207.2	14595.5			11593.1	18673.9	7994.39		15064.4	34434.1	30994.5	15744.7	24450.1	9855.23	16712.6	17905.6	14061.2	13036.4
ILF3	24900.8	59072.5	34152	14360.5	81876.5	25909.7	25611.2	21983.3	17204.5	15192.3	33557.8	9959.73	19586.7	15724	129922	26104.6	14051.9	16348.4	33563.6	10722.7	17984.4	21981.3	33719	53865.1	40347.5	44291.4	25005.7	27040.4	34556.8	60139.9	15128.5	29812.8	31434.8	53568.7	51123.7	31745	24850.2	23228.2	20395	33693.5	11353.4
ILK	11604	37250.6	19791.8	19105.1	32447.7	41848.7	14539.5	15980.7	25030.9	36936.6		43147.6		28546		35786.3		55694.4		64111.6	59106.5	35981.9	20783.4	19911.6	36023.5	45201.2	52814.9	22077.8	14252	21650.7		43481.7	39945				24721.6			70089.5		43235.8
INHBC	280600	245947	169564	303047	210363	154042	213475	382910	261207	276724	221976	262003	281915	382252	280515	299951	308413	261190	301008	160452	332443	224287	253938	336153	205532	225487	397014	249082	183000	144192	243231	216445	269203	292869	228386	345980	216294	311461	353745	252986	476943	327389
INHBE	102353	95073.8	89209.9	166929	60766.5	23565.3	67367.9	216249	87439.4	82714.9	78420.2	98030	75948.9	203803	126698	136810	92790.6	111915	128531	43312.9	128931	135861	125331	84322.9	70015.6	153700	135208	132911	117535	74179.1	117916	80501.7	130814	185781	59086.5	141070	94110.6	103776	127927	99208.1	183359	167276
IQGAP1		45193.7	45700.8				22348.6		37513.9	42618.5	32571.8	34939.7	48220.2	56424.2	47131.3	32917.2		46517.4	56132.3	61501.4	45732.6	42277				37775.8			33910.3	28597.4	29046.9	24318.9		47086.1				42945.9	46286.7	60675.6	55892.3	56889.7
ISLR	437327	307186	447186	406664	379311	332305	491408	437743	352145	294309	426919	347621	478728	325559	301063	440229	353815	461650	486681	417308	493129	343518	371827	471303	397346	387403	437854	364344	396500	652939	317676	456919	453120	349054	569495	229374	260704	436741	314759	500291	355227	383688
ITGA1	27286.2	23752.8	46281.4	39549.5	29993.1	19878.8	21152.1	23888	30025	56336	22061.8	39206.5	37550.3	34321.3	35670.4	50921.4	29755.7	30692.5	32258.4	37910.5	38069.2	27047.6	16604.5	36440.4	31329.9	26894.3	11187.1	16842	17019.5	34505.5	22220.8	26076.4	19391.5	34183.6	39272.1	15932.1	22945.2	23133.9	19976.1	35559.6	29676.6	20387.3
ITGA11	63523.1		71387.9	55668.3			45676.5	24434.4	36530.5	18246.3	31694.6	64676.1	51668.2	39321.4	24796.3	66348.3	52313.8	42507.6	37530.2	52488.5	47832.6	30399.9	34950.6		79460.1			26150.9	49838.7	45290.9	42742.3	18459	17941.1	17069.5	19742.2	22190.4	39614.3	19251.4	18071.3	17748.6		22578
ITGA2	99356.1	105015	183378	206654	60677.8	138115	78910.1	107424	184089	90494.1	122892	177827	119207	85529.8	156116	122144	97309.1	184487	187252	149879	110117	149854	108172	61421.4	264488	50942	71744.8	100235	117871	193552	141901	98229.7	95858.7	82170	88660.3	85389.1	147928	85810.9	99128.3	64090.2	101489	83355.5
ITGA2B	41123.2	141346	94052.7	107905	68635.5	80753.9	117415	63676.5	101466	162368	51177.6	140514	68839.6	84524.7	133039	129430	113959	233427	188363	271647	165662	169564	80397.1	78426.6	165486	92075.8	124100	66977.5	49269	73637	160076	100533	100221	86995.6	45985.7	106027	63951.2	66283.5	200940	232938	103606	126692
ITGA5	30864.6	60521.9	65817.6	85558.2	64103.5	48590.1	46324.7	67011.4	100925	93176.5	106469	112886	106819	120472	131271	102090	141150	133146	107761	160498	131893	141693	89789.4	66470.2	96138.2	53537.9	58398.3	53562.3	86717.1	69038.6	82246.3	73051.3	133230	87454.8	122452	105062	141163	102011	69148.6	73097.3	139743	96403.3
ITGA6		18224.4		7088.27					13675.4	10836.9		13159.1		8823.46	10432.2	16222.6	10752.4	16444.6	19912.7	26079.7	13412.5	11249.6	12872.7	8117.72	14443.9		17568				11588	10684	8453.66			11940.5			17147.3	15266.8		10385.2
ITGA7		36554.9	63243.5	46515	37035.1	54479	45963	37014.1	32446	66122.2	46716.9	76757	62136.8	53147.7	61411.7	81066.1	76343.3	79512.3	58112	81531.5	53795.8	64114.7	32417.1	38228.4	48819.3	45181.9	31777.9	27304.5	43009.3	44138.7	61706.6	28211.9	48433.1	58312	78359	82766.7	73320	42522.4	53964.2	64185.1	62539.3	48809.2
ITGAL				2930.69		16156.4				14296.9			12299.6	16281.2	4229.31	9987.95	10554.4	13747.4	13034	7799.96	15146.1	4347.46	18646.7		33377.7	14530.1	14226.3			11290.7	6190.41		4192.31	10063.9	12910.7		10230.7	6328.11		12051.2	6970	7572.4
ITGAM	145005	198807	328859	412949	154074	162986	244408	205619	194977	188082	235501	218941	236019	213101	166401	403539	526689	477739	340116	364214	498011	277195	178687	116095	450466	127612	214503	264300	560866	258102	130602	172642	400860	191985	131322	204869	184721	154247	232372	416932	147146	295942
ITGAV	15160.6	11560.6	17975.6	21568.9	17489.5				26842.8			30061.5	54742.5	30818.1	18554.4	42695.9		37387.3		37562.3	28332.4	26299.5			34884.6			14988.8	38401.7	24561.6	25167.1	20373.8	24195.6	27232.9	29443.5	22765.1	34883		29106.2	28097.1		19767.3
ITGB1	396558	358940	598889	520657	305664	378653	319949	397297	466638	368794	355017	489433	468093	402923	427538	533723	413115	565530	525326	590127	455715	396660	331051	294369	683740	264801	259966	315613	342206	578455	472610	352691	371023	321735	427444	358391	484839	284442	346549	392123	334080	280657
ITGB2	276300	285008	289078	324651	227890	275841	219829	301053	275485	237579	229565	209811	227769	231946	184861	290017	409594	344541	278921	265161	401093	217254	235718	228539	406553	249933	243107	245518	404931	264368	158077	205862	309247	142019	190089	165223	218444	158483	198835	314214	162826	223644
ITGB3	58784.1	133437	95095.8	82707	51328.3	65988.7	97009.4	65217.2	101471	131325	54837.9	148662	84408	99011.7	107951	128782	99434.1	198597	166323	242394	163046	121252	87147.4	63754.7	134837	92511.7	114150	62864.8	44311.9	64649.8	89656	75983.8	68507.6	57830.1	42415	100509	73602	43428.9	129223	176704	82249.6	89599.6
ITIH1	1.29E+08	1.38E+08	1.61E+08	1.66E+08	1.25E+08	2.15E+08	1.80E+08	1.81E+08	2.12E+08	2.28E+08	2.27E+08	2.12E+08	1.86E+08	2.03E+08	1.86E+08	1.72E+08	1.87E+08	2.13E+08	2.21E+08	1.88E+08	1.55E+08	1.80E+08	1.92E+08	1.78E+08	1.48E+08	1.85E+08	1.79E+08	1.51E+08	1.67E+08	1.53E+08	1.39E+08	1.74E+08	1.57E+08	1.72E+08	1.64E+08	1.49E+08	1.63E+08	1.59E+08	2.00E+08	1.76E+08	1.83E+08	2.01E+08
ITIH2	1.59E+08	1.21E+08	1.73E+08	2.01E+08	1.20E+08	2.08E+08	1.78E+08	1.83E+08	2.36E+08	2.85E+08	2.14E+08	2.03E+08	1.91E+08	2.04E+08	2.08E+08	1.89E+08	1.80E+08	2.08E+08	2.26E+08	1.76E+08	1.68E+08	1.92E+08	1.76E+08	1.85E+08	1.62E+08	1.99E+08	1.66E+08	1.40E+08	1.55E+08	1.67E+08	1.36E+08	1.82E+08	1.60E+08	1.80E+08	1.85E+08	1.32E+08	1.57E+08	1.38E+08	1.96E+08	1.60E+08	2.15E+08	1.95E+08
ITIH3	2.47E+07	4.55E+07	4.80E+07	2.67E+07	7.02E+07	4.69E+07	7.22E+07	4.61E+07	3.26E+07	4.67E+07	4.25E+07	3.43E+07	2.40E+07	1.68E+07	2.53E+07	4.25E+07	5.51E+07	3.45E+07	2.91E+07	3.91E+07	3.41E+07	3.13E+07	4.80E+07	6.68E+07	2.33E+07	4.97E+07	6.60E+07	3.08E+07	5.55E+07	5.14E+07	3.14E+07	5.98E+07	4.17E+07	4.20E+07	4.73E+07	3.84E+07	3.02E+07	7.60E+07	2.42E+07	4.70E+07	4.29E+07	3.18E+07
ITIH4	2.42E+08	3.03E+08	3.43E+08	2.40E+08	2.64E+08	3.61E+08	3.22E+08	2.78E+08	3.49E+08	2.90E+08	3.51E+08	3.44E+08	2.83E+08	2.93E+08	3.17E+08	2.82E+08	2.79E+08	2.64E+08	2.91E+08	3.02E+08	2.38E+08	2.46E+08	3.03E+08	3.42E+08	2.26E+08	2.81E+08	3.47E+08	2.75E+08	2.89E+08	2.44E+08	2.57E+08	3.09E+08	3.09E+08	3.53E+08	2.92E+08	2.82E+08	3.07E+08	3.81E+08	2.53E+08	3.07E+08	3.28E+08	3.03E+08
ITLN1	74069.9	63518.7	46497.7	56478.9	74360.5	118259	97075	45205.9	54971.8	34678.5	78502.5	63566.4	95023.4	83877.6	79558.5	124724	52832.7	23235	110151	109947	80791.4	54201.3	45715.4	48013.6	97030.1	89027.2	79779.3	43763.5	44651.9	60995.9	56259.4	78028.6	67515.4	56853.1	72174.6	70281.5	73693.4	47995.3	88611.8	71008.3	79046.2	77127.7
JAG1	72806.5	62989	54690.8	38617.8	58693	27051.2	27324.8	76298.7	46126.4	40487.9	37888.8	36555.3	38419.4	42383.3	58010.6	62882	34754.7	24313.6	31990.8	55323.6	36965.3	35031.8	42391.8	49037.3	43287.5	59825.6	24779.5	48089.7	37458.4	53639.1	41318.8	59978.9	39434.8	32797	30506.3	20462.4	38989.6	33332.8	30760.8	43286	25635	30247.2
JAG2	13362.5		3633.81	13563.5	12693.9			19168		9207.76						15584.1	3056.4		15310.7			8051.55						12544.7	9781.79		13603.5	10070.2	25015.8
JCHAIN	3.48E+07	1.68E+07	1.30E+07	1.12E+07	5.39E+07	3.21E+07	2.77E+07	4.09E+07	3.58E+07	1.56E+07	8.56E+06	7.59E+06	7.48E+06	9.74E+06	6.37E+06	1.02E+07	4.00E+06	8.46E+06	9.79E+06	1.43E+07	7.27E+06	4.63E+06	9.67E+06	3.46E+07	6.90E+06	7.22E+06	2.02E+07	3.56E+07	1.55E+07	5.42E+06	6.85E+06	1.85E+07	5.02E+06	3.30E+06	7.50E+06	1.43E+07	4.64E+06	2.09E+07	2.65E+06	2.86E+06	3.59E+06	3.98E+06
KCTD12	117001	114563	133753	147772	156307	102720	165174	97512.5	90569.3	109485	203333	130191	159710	110802	146170	191564	141986	202927	180715	133821	170301	178492	96439.3	140619	147414	138781	154986	117536	207171	300849	131391	129550	218224	158787	133233	91321.6	117298	163815	226518	171930	138539	125909
KDR	39532.1	60288.6	72133	88238.8	69242.7	116314		58545.7	97988.1		55482.2	38192.6		33188.3		38996.1	27267.4	43696	36635.2	29355.3	23860.6	27255.6	84440.1	81163.9	69466.2	81468.9	80863.4	45417.1	57208.3	63504.6	30041.6	57134.2	26357.1	32791.6	22058.5	29648.4	38012.2	16898.9	19602.4	15398.8	21955.5	19195
KIT	269558	184592	300235	279264	212437	280094	301422	269569	225005	139070	432943	288489	377871	345889	131387	429270	349955	371663	284788	231933	298085	327045	225152	282496	499276	208404	199741	332072	210489	294856	280604	222120	206928	113365	384273	160008	410190	549069	288559	332250	100475	313834
KLK6	30247	56339.5	52401.6	24500.8		50075.6	28601.7		7508.59	31262	38569.5	12341.9	16521.9	31511.2	20653.1			56821.2	30219.6	17393.8	9047.24	44490.4		28262	8352	21311.8	38164.9	13719.9		18056.7	14253.7	10249.6	31762.4	46548.8	19174.8	56873.3	54852	26387		24727.8	17310.7	22090.7
KLKB1	6.13E+07	4.65E+07	5.07E+07	6.30E+07	3.81E+07	4.86E+07	5.51E+07	4.80E+07	5.29E+07	5.07E+07	5.22E+07	6.76E+07	4.98E+07	5.65E+07	4.77E+07	5.91E+07	5.77E+07	5.31E+07	4.86E+07	4.45E+07	4.64E+07	5.00E+07	3.87E+07	4.68E+07	4.38E+07	4.45E+07	3.76E+07	4.88E+07	6.38E+07	3.84E+07	4.82E+07	6.19E+07	3.98E+07	4.16E+07	3.27E+07	5.56E+07	4.96E+07	4.94E+07	4.46E+07	3.66E+07	4.31E+07	3.41E+07
KMT2D	44231.5	25574.1	35186.4	44607.5	24640.1	37147.2	34056.1	27771.1	29739.8	35593.7	42054.1	48087.7	41015.8	57984.5	51541.3	55574.6	56574.2	59814	66155	44977	56711.8	57336.6	33574.2	40860.3	39720.9	32553.9	30405.8	36332	44365.2	23756.1	52121.5	49071.1	44638.8	48893.6	37687.2	68836.7	70824.6	50628.4	68870.1	53482.1	55271.3	47353.3
KNG1	3.73E+08	2.76E+08	2.66E+08	2.86E+08	2.41E+08	2.71E+08	2.64E+08	2.35E+08	3.17E+08	2.03E+08	2.97E+08	2.99E+08	2.99E+08	2.79E+08	2.24E+08	2.64E+08	2.62E+08	2.38E+08	2.30E+08	2.72E+08	2.57E+08	2.52E+08	3.01E+08	3.08E+08	2.63E+08	2.91E+08	2.37E+08	2.72E+08	2.96E+08	2.37E+08	2.75E+08	2.56E+08	2.83E+08	2.52E+08	2.61E+08	3.34E+08	2.80E+08	2.99E+08	2.10E+08	2.80E+08	2.52E+08	2.55E+08
KPNB1	8184.69		11219.6	3844.01	65321.4	50845.4		2945.71	3752.02	12110	9480.38	6906.27				12089.6			12142.2		11366.9		12448.7	11342.4		16911.2	4171.6				23422.7	12026.3		16647.5		6796.07				16263.6	2957.27
KPRP						17321.1					10387.4	5523.03					23737.2		10886.2																						16646.9
KRT1	942470	119687	367534	363243	1.20E+06	3.94E+06	438418	739950	271207	362416	1.55E+06	2.34E+06	562156	655601	466325	927808	2.45E+06	325750	1.81E+06	4.55E+06	694671	1.02E+06	524979	1.00E+06	215477	235414	549724	794309	323087	1.72E+06	353734	1.17E+06	703276	252633	258854	145583	3.84E+06	2.27E+06	601245	1.33E+06	5.97E+06	358452
KRT10	546823	36238.2	50947.7	125035	418818	1.52E+06	146470	229579	131233	105626	1.09E+06	1.15E+06	155554	172896	99236	268751	1.08E+06	227972	735645	784284	270483	199436	210645	193004	114600	66938.3	106546	147039	118427	613211	182841	333135	243784	18871	183796	80685	1.54E+06	820428	543451	218062	1.70E+06	171492
KRT13								43744.5																							19161.2
KRT14	112748	35930.5	71913.2	58069	84499.3	216702	117556	73191.6	126828	94869	105989	91776.6	73492.2	89550.3	133249	92400.3	102403		119008	166128	106377	76309.3	73661.4	142379		68582.3	62512.9	84282.6	100340	114642	77394.5	64633.4				97066.6	191932	87818		107009	216711	78235.7
KRT16			32030.4			89026	17634				35350.1			18302.8	117782	21037.4			21834.6	45117.6	27223.3		37115.4	50046.3				20610.7	37725.7	34057.3	8251.23		10716.8				26317.9	5323.43		29444	58368.8	6870.05
KRT17		25469.4				24867.4					8966.41				30381.4					24758.6			4927.88	5586.94			5486.96	14233.8		4272.87						18746.2					27412.8
KRT18		129330			75276.3			89700.3			123346	82522.3			70541.9			65089.9		87324.1		98744.9	114278	116958	87008.6			115950	108585		77135.9				94691.6			100774	139593			110891
KRT2	319994	6129.64		49591.8	197119	722533	35152.9	77800.6	73608.1	59988.8	441702	361791	70178.7	69494		52007.7	361177	112536	164556	183073	57027.1	87473.5	77644.1	89804.2	39318.6	13050.5	34418.4	93333.6	37800.9	221993	30771.9	135771	125738	156948	71436.5	30873.6	446385	225332	214698	77145.8	496379	59424.2
KRT4								19954.1
KRT5	76100				80622.2	188816		85567.3			64672.3	84994.2		23961.7	47210.6	60279.2	84013.3	77737.1	84192.6	145097	55187.4	48301.9		81464			67593.9	42444.8		100612	41094.7	72437	53432.6				147565	100459		99381.1	233949	50725.9
KRT6B						37146.4																		40567.3						36041.1											70403.1
KRT9	437881	82771.9	337608	216076	713681	2.46E+06	326160	354121	141156	265940	358413	1.31E+06	493566	447585	192345	623737	1.61E+06	224607	947497	3.65E+06	408608	668177	206568	633262	88121.3	171628	525109	482341	178218	818487	163005	747330	406640	223647	154638		2.94E+06	1.67E+06	168813	1.08E+06	4.47E+06	171056
L1CAM	188619	41169.9	72643.3	85197.6	78394.8	117341	94591	77893	88484.6	55722.7	121763	65812.4	206739	70225.1	108782	141284	140023	197072	97579.7	124744	90332	111558	76109.8	68076.9	123712	79497.1	65233.5	51408.6	104311	146883	93466.4	66585	97486	75577.6	96366.3	65865.7	116458	70167.9	107229	74305.2	61229.6	60589.6
LAMA2	169835	235260	185667	182253	261080	150969	249095	196475	179568	197726	159193	202449	228026	181187	227396	245850	158497	153190	216606	203861	201055	152153	186484	161329	159652	218007	166581	162112	158921	265168	258896	255730	230109	240355	230270	183932	170946	228828	164424	175840	209747	209261
LAMA5	5989.43		6983.34		12939.5		8073.26	13124.1					7222.48	9329.72	3800.88	9087.11	6015.97	5994.83				5110.25	5677.14	6650.64	8885.4	4649.88			3430.06				4161.13	8343.71	8224.96	5802.37		7359.13	4480.49		6071.73	4804.19
LAMB1	226393	344901	197994	292667	289611	133840	187822	248460	239705	259040	141935	217464	260003	175653	238417	288990	187168	190469	214069	175400	222225	231137	205532	208023	267421	270536	190656	179400	196964	370439	281729	304029	231639	303719	276887	212773	183014	244813	208305	244298	219804	246566
LAMB2	273236	158589	176115	173113	224312	175715	264376	215076	170242	128208	196878	213602	151983	189657	118203	239017	192000	207373	188168	179203	180448	165956	186947	186679	225478	168229	220828	235730	190181	268564	227047	209151	248991	166829	221249	215478	208672	255507	220761	165332	187556	202224
LAMC1	1.38E+06	2.25E+06	1.44E+06	1.23E+06	2.90E+06	877847	1.91E+06	1.84E+06	1.72E+06	1.58E+06	1.12E+06	1.39E+06	1.74E+06	1.11E+06	1.88E+06	2.01E+06	1.21E+06	819036	1.61E+06	1.33E+06	1.67E+06	1.10E+06	1.57E+06	1.47E+06	1.21E+06	2.11E+06	1.71E+06	1.21E+06	1.24E+06	2.70E+06	2.22E+06	2.57E+06	1.72E+06	1.88E+06	2.13E+06	1.31E+06	945405	1.69E+06	1.36E+06	1.31E+06	1.89E+06	1.75E+06
LAMP1	215193	136959	168335	204365	131111	145875	147535	150022	195401	152496	148678	190897	147554	183852	126604	179243	132608	116273	163693	119137	122454	143224	170470	186859	267160	181721	190657	195608	163554	182892	114185	174215	102461	113827	100874	104191	144938	121602	166766	142411	111790	87169.6
LAMP2	186853	161593	211387	380599	176249	237271	195086	204810	252969	294330	465406	508038	367636	285323	463698	787296	460927	779030	289890	452531	441461	485842	237340	237990	320242	226784	168653	288736	169674	279580	416815	207568	216793	254041	284275	401606	360191	439814	482756	448679	471693	312725
LASP1	9851.51	53720.2	33008	10593.9	50790.4	94689.4	40836.1	16507.4	26572.2	47176.7	53555.8	12933.5	22531.9		29861	25400.1		28595.5	77378.3	49754.3	48778.9	39681.8	25902.2	17769	21820.7	22466	36451	7345.93	19268.8	20854.9	43777.2	24796.1	21980.8	21068.6	28091.2	43345.2		26480.4	35417.4	59098.4	36404.9	40335.1
LBP	1.27E+07	8.21E+06	8.44E+06	7.73E+06	1.32E+07	9.54E+06	1.72E+07	1.90E+07	6.41E+06	5.62E+06	8.75E+06	3.76E+06	4.84E+06	1.84E+07	6.88E+06	1.18E+07	5.37E+06	9.85E+06	6.92E+06	5.06E+06	8.12E+06	6.79E+06	1.50E+07	1.29E+07	8.52E+06	9.91E+06	1.51E+07	1.42E+07	2.00E+07	1.00E+07	1.33E+07	1.30E+07	1.93E+07	1.00E+07	8.13E+06	1.49E+07	5.09E+06	1.22E+07	5.95E+06	1.12E+07	8.89E+06	1.36E+07
LCAT	5.93E+06	4.41E+06	5.67E+06	6.37E+06	3.16E+06	5.40E+06	4.90E+06	5.18E+06	5.89E+06	6.73E+06	5.58E+06	6.62E+06	5.20E+06	5.92E+06	6.06E+06	5.03E+06	4.82E+06	5.93E+06	6.06E+06	5.16E+06	4.94E+06	5.81E+06	4.56E+06	5.57E+06	5.20E+06	3.77E+06	4.62E+06	6.51E+06	5.01E+06	3.67E+06	4.52E+06	4.47E+06	5.35E+06	5.86E+06	4.05E+06	6.13E+06	4.34E+06	4.88E+06	5.67E+06	5.35E+06	5.70E+06	4.32E+06
LCN2	902332	1.72E+06	563585	527262	885737	650448	1.10E+06	876450	574794	487393	637727	488094	611508	496936	422477	557288	1.05E+06	776904	941057	1.31E+06	1.32E+06	976638	1.35E+06	826591	394940	236812	479542	439063	1.06E+06	441558	442283	928378	544665	291040	542190	783571	691981	888657	772167	2.49E+06	894521	1.84E+06
LCP1	2.49E+06	3.51E+06	2.19E+06	3.37E+06	5.68E+06	2.68E+06	3.24E+06	2.86E+06	2.59E+06	2.80E+06	4.68E+06	2.40E+06	3.32E+06	3.04E+06	2.29E+06	3.49E+06	4.54E+06	3.19E+06	3.68E+06	2.28E+06	3.15E+06	4.10E+06	2.56E+06	3.08E+06	3.53E+06	3.59E+06	3.77E+06	3.15E+06	5.35E+06	4.09E+06	2.46E+06	2.61E+06	4.20E+06	2.57E+06	3.27E+06	2.01E+06	2.15E+06	4.16E+06	4.73E+06	4.15E+06	2.75E+06	3.07E+06
LCP2		8963.15								10343.6					8338.51			5472.55	41763.5	51063	33704.1	26439.3			5802.72		18260.4												37729	85683.5	12178	37904.2
LDHA	662249	1.03E+06	1.08E+06	850413	1.12E+06	1.01E+06	1.16E+06	1.04E+06	620832	858441	1.04E+06	957080	906241	765938	1.58E+06	1.08E+06	685499	738730	1.11E+06	1.04E+06	879582	1.04E+06	803758	1.24E+06	1.18E+06	1.18E+06	1.07E+06	914910	908410	1.23E+06	902468	969268	1.15E+06	1.50E+06	1.05E+06	881351	978686	1.17E+06	1.15E+06	1.14E+06	1.18E+06	1.14E+06
LDHB	1.37E+06	1.17E+06	2.28E+06	1.16E+06	1.81E+06	2.31E+06	1.23E+06	1.47E+06	1.18E+06	1.61E+06	1.48E+06	1.27E+06	1.41E+06	1.31E+06	2.18E+06	2.08E+06	1.17E+06	1.26E+06	1.47E+06	1.55E+06	1.56E+06	1.57E+06	1.33E+06	1.29E+06	1.89E+06	2.07E+06	1.21E+06	1.29E+06	1.37E+06	1.79E+06	1.68E+06	1.73E+06	1.63E+06	2.88E+06	1.28E+06	1.33E+06	1.28E+06	1.88E+06	1.70E+06	1.75E+06	2.07E+06	1.59E+06
LDLR	83265.9	54769.5	32688.1	92724.2	52360.5	56899.4	51234.4	63816.5	72779.1	70020.9	63568.9	56641	79272.8	112541	82965	55535.2	42458.3	67579.2	58094.1	62265.7	73989.8	89719.6	104700	78171.9	73042.4	92029.1	55747	79638.1	48261	32571	41635.8	42673	66201	75580.4	67536.8	34762.9	62635.5	42183.3	74226.1	51853.2	85008.3	79743
LEAP2	17696.1	16186	11055.1	13774.4	20116.6	10808.9	12296.8	22196.6	7424.75	16131.1	20036	8613.74	10877.1	23232.5	30304.6	14837	12726.5	16596.1	19173.1	8287.25	7991.86	15664.6	8384.86	20411.7	14109.1	7908.37	26112.4	14049.1	12617.8	10783.1	12152.3	13350	10060.2	23352	10505.5	33469.5	17604	11695.9	17679.9	11778.9	27588.1	12202
LECT2	38818.3	39921.9	41656.4	44325.6	28062.3	26957.6	29135	36267.2	38423	20794.4		52225.4		34382.4			40211.4	36624.6	23335.5				55905.3	24777	38323.3	52248.5	54937.2	41031.3	46880.1	38838.3		34559.2			35278.3				24712.3	31360.7
LEP	99802.7			138068				108204	132235					75860					32301				52266		34152.7	20217.4	41348.5	23339.2	47250.9					54768		65873.2					132840
LEPR	47732.8	40498.4	84711.6	43191	52129.6	83239.8	51455.6	34759.9	53208.4	69206.2	79413.6	44778	52252.4	53569.9	43419.4	70764.9	42745	57988.9	65526.3	58508	51823.3	51045	78880	44811.2	44017.2	48178.3	37938.9	51115.4	87895.5	54197.4	49478.9	54871.7	29597.5	46881.5	151474	88326.4	92589.4	33256.9	38740.1	60345.9	41682.5	49001.9
LGALS1	25766.6	38701.7			50642.7	9968.11	37863.7	31396.8	33082.4	21578.1	36823.9	22575.1	49291.5	20731	18968.9		30685.5	26183.8	30327.1	30649.5	17253.6	22425.1	34950.1	41176.3		23799.3	21843.2	18452.2	30494.4	28468.2	15680.1		23721.7	20974.9	15402.3	23188.4	24354.6	17167.1	19271.5	26870.7	20080	25137.1
LGALS3	117814	107768	118910	137275	187788	103088	157796	200140	119333	150997	105446	78076.9	91935.9	56423.8	56136.8	221393	43821.3	62088.4	238025	49585.9	63213	48851.2	185348	134501	143963	120272	162320	53759.4	111751	124588	41113.6	97262.3	57019.1	50389.7	56489	114256	63844.7	110837	61188.4	64606.3	61699.3	60302.3
LGALS3BP	1.46E+07	1.49E+07	9.38E+06	1.41E+07	1.78E+07	6.42E+06	1.44E+07	1.56E+07	1.52E+07	4.78E+06	1.40E+07	8.40E+06	1.25E+07	1.30E+07	9.38E+06	1.10E+07	1.40E+07	1.28E+07	8.43E+06	1.02E+07	1.96E+07	6.66E+06	2.79E+07	1.26E+07	1.00E+07	8.03E+06	1.75E+07	1.86E+07	2.29E+07	1.44E+07	1.25E+07	1.28E+07	1.25E+07	2.22E+07	1.87E+07	1.61E+07	1.02E+07	1.05E+07	6.33E+06	1.23E+07	1.77E+07	1.50E+07
LGALSL		41791.5	25196			27788.3				27885.5						22972		19973.6	94958.3	61871.1	51184.5	40750.4																	27223.2	95122.4		43358.9
LILRA2	42282.1	59982.8	42506.6	72325.4	73544.3	45223.2	47647.9	76389.1	61550.6	58017.9	69249.8	47490.4	54546.2	47087.7	47342.5	43835.4	30392.4	57707.8	55534.7	57242.7	37540.1	42758.1	52577.3	58462.7	53986.4	37666.6	59531.4	72244.6	98511	41851.6	51047.2	87364.3	86259.4	42493.2	45934.4	50035.9	59740.8	43294.2	37570.9	56874.6	39467.2	41157.3
LILRA3	119113	164777	112830	114339	106558	85969	102033	117965	88792.5	101264	125830		129438	93583.6	97988.8	153188	66881.4	96943.3	121168	88222.8	85136.6		108302	179813	62452.7	74291	152768	82139.6	43124.3	100029		68825.7	161860	101229	109204	93894.6			68274.9	115284	81134
LILRA5		43179.8	53778.1	45440.5	24149.4	21082.4	32015	79125	26682.7	57156	44435.7	37976.2	81107.4	43204.6	51944.3	40763.4	63671.7	46316.9	38232.3	33744.4	43111.5	38833.5	61090.4	36196	32758.6	20661.8	25243.7	37439.2	80955.5	32934	27747.4	35314.3	39198.2	32456.1	16490.3	42075.5	50057.5	43892.4	24724.6	64396.3		40198
LILRB2	21646.9	16808.7	21429.6	13801.6	23070.5	22140.5	25228.1	18122.5	16864.4	13173.3	26979.1	11868.1	9987.19	19174.6	25198.8	21192.9	34465.8	24630.2		14311.9	35002.4	19364.8	22847.9		25976.4	21982.9	31565.8	23516.6	29062.5	15839.3	10498.7	18919.1	40130.3	21663.7	36657.6	13185.1	18180.1	19889.7	25587.9	39559.3	11210.3	15838.8
LILRB5	89026.7	79813	93545.4	106201	103941	76735.2	119535	85831.1	81524.2	79374.6	169856	94935.8	133500	115071	72260.7	137474	138546	182259	106198	130691	123400	164785	61467.9	102868	125498	111451	91297.4	113045	141904	111184	133498	84054.1	152891	100838	113757	128525	141402	141834	115089	130510	105492	160808
LIMS1	36562.2	48854.6	58282.3	34122.3	47122.1	59230.3		56537.6	38989.8	98718.8	46565.9	58137	27475.8	31121.6	31373.6	49617		76411.7	64789.2	52038.1	54894	71354.9	43956	37652	43115.9	64011	51255	33148.3	16896	39351.3	76371.7	57027.7	51685.2	41272.3	56644.4	23882.9		22710.6	53411.9	78223.8	45592.6	36314.2
LIPC	143635	79405.8	56751.5	108885	85533.8	103006	69334	162373	128978	62182.5	118028	151471	80567.9	176992	82375.9	119504	137231	73141.8	103897	127815	83686.2	99439.3	103378	106864	115727	79598.4	122286	78334.8	61154.9	71179.1	77475.1	92247.9	88975.9	119574	39502.1	126995	62955	99015.2	120070	119709	180606	106443
LIPG	41129.2	34084.8	28872	27610.7	31906	61826.6	69191.8	34774.4	34952	38168.4	63754.3	65598.6	45957.6	81595.7	57886.5	81593.3	60594.2	79794.7	65969	32993.3	63614.6	54134.6	34689.8	31517.7	31885.3	22092.1	46252.4	66324.7	61424.3	51647.3	56373.7	68835.4	77251.4	45483.9	31026.9	100451	84248.5	75358.3	40374.7	50313.4	76596.4	68013.4
LMAN1	142292	76329.5	75730.8	77608.7	172734	87028	169427	99343	87967.4	165739		116501	74149	121255	57442.2	42242.8	130850	83806.8	80644.9	39182	65260.7	44604	130336	78166.8	52119.8	118638	126248	151507	95408.9	47426.9	29485.8	86475.2		70634.2	113550	93613	57133.8	91230	143002	75929.5	23786.2	96725.4
LMAN2	492305	378234	319176	295190	338692	360043	413818	327382	436540	335831	454904	282211	341234	376247	324931	260234	403240	394816	372523	444149	410188	307406	372095	403187	282750	231276	287736	349552	323860	334548	314857	334078	278541	230914	549961	432485	422445	434807	269343	428162	316533	374440
LMNA		79484.2			71080.4	26609.6		50992.2			71266.2				113892				64445		16753.5		29019.3	81431.8	37079.3	31025.3	63087.2			75251.3		39344.5	85438.5	110328	124099		130009	78751.3	72680.1	75216		92635.8
LMNB1	21389.2	55654.9	20434	39369.4	50350.3	12670.3	29296	29209.9	19797.3	21541.6	36676.6	17923.3	10529.1	13102.6	54861.5	28006.5	17334.1	32076.9	31194.1	10616.9	13917.6	20244.4	13428.5	18580.4	40008.6	27801.5	18828.3	23020.8	39087.2	48225.4	8963.3	39960	26675.6		29027.9	20069.1	44135.6		17192.6		30866.6	19583.9
LOXL3	101266	146129	132859	113121	89676.1	112081	169830	118337	174849	100253	127245	177498	112044	94285.8	90412.6	86336.1	115585	168984	118631	116744	146555	116965	214190	126905	162397	110966	115982	92268.7	84683.6	110260	133633	136634	102811	89860	78471.7	158940	107850	91333.2	118246	136493	101607	67955.1
LPA	2.47E+06	8.38E+06	8.81E+06	5.63E+06	2.55E+07	9.18E+06	8.14E+06	9.51E+06	2.26E+06	1.19E+07	7.77E+06	1.13E+07	7.47E+06	4.24E+07	3.40E+06	5.22E+06	822447	4.95E+07	3.53E+06	5.44E+06	1.32E+07	435163	1.92E+07	7.68E+06	6.91E+06	3.56E+06	1.38E+07	1.59E+07	2.47E+07	3.31E+07	2.39E+07	6.41E+06	5.01E+07	1.06E+07	3.30E+06	1.96E+06	1.16E+07	9.44E+06	2.93E+07	6.57E+06	6.16E+06	8.78E+06
LPL	37280.1	21672.4	81083.6	33461.6	38702	65950.8	43416.4	41121	60736	109665	23716.2	31576.1		7521.44	55726.4	60929.7	51431.2	29805.2	39504	97601.5	34869.8	41724.8	14113.6	23463.2	15761.8	28387.7	25244.7	16024.6	60809.8	82761.2	55396.2	71048	18225.5	116665	39414.6		21225.2	31460	7118.46	45029.4	82259	15985.5
LRG1	5.31E+07	1.81E+08	8.02E+07	4.13E+07	2.32E+08	9.95E+07	1.39E+08	1.14E+08	7.87E+07	4.04E+07	1.27E+08	8.18E+07	5.57E+07	9.21E+07	9.83E+07	8.88E+07	1.33E+08	6.26E+07	9.83E+07	9.96E+07	1.02E+08	7.80E+07	1.70E+08	1.67E+08	4.37E+07	8.90E+07	1.92E+08	1.32E+08	1.40E+08	1.04E+08	1.94E+08	1.61E+08	1.71E+08	8.13E+07	2.31E+08	1.87E+08	1.09E+08	2.75E+08	9.04E+07	2.20E+08	1.41E+08	1.30E+08
LRP1	678695	571829	877854	634609	729096	767554	781231	678334	640988	952192	660333	846405	733696	583397	694334	771180	737593	731568	710246	865229	720568	656530	679283	596298	749555	781688	571909	542773	689081	911247	814695	744412	720509	595275	839647	609873	781689	725485	653558	723557	635609	601698
LRRC59			205189															105397	172768	169384	165883	115237													49537.2				171993	204928	55099.1	161286
LRRFIP1																			2678.33	8257.1	3961.3																			5644.62		4945
LRRN1	4727.71	6599.35	8059.53	7954.29		8541.95						18876.6	14662.6	7963.23	3349.22	18762.3	6106.51	13636.4	8789.73	11523.5	13825.8	12424.7	6605.8	7264.21	21869.9	6010.72	6150.77	8022.28	2726.78	13447.9	3617.94	10657.2	5906.52		4743.02		7940.44	9650.31	10389.9	3724.97		5926.05
LSAMP	298743	135886	240349	183964	174824	184435	229265	161148	310956	217036	293332	195069	309265	183635	260007	470732	203904	204646	275269	231354	283464	180896	179755	204153	236253	184848	150127	147438	150677	333870	258431	181616	160246	168207	266273	210170	217194	228247	181099	141796	131844	157057
LSP1	49141.8															10163.4		17539.4	19295.5	96793.7	63974.3	74029.8				72027.1														84870.5	82800.9	88761.1
LSR	35183.4	32380	17790.7	10375.6	15089.1	20628.8	25309.2	9879.66	26999.2	45448.7	16184.4	13020.7	18880.3	14079.5	18692.8	17369.8	22004.8	18125.3	29545.6	22617.4	15252.6	15038.7	31667.7	21471.6	28610.3	25850.2	32195.4	22203.2		18863.2		21506.3	15127	24494	47742.2	15619.4	19090.7	16732.3	15927.5	15607.9	33079.5	25569.5
LTA4H	229883	226649	169985	198203	439245	251571	235347	232859	210712	196522	220715	160640	216894	209506	199691	252523	365845	217617	249556	274444	210969	298918	178141	251154	236400	205282	232286	181136	305164	252898	224481	198687	281894	262194	457892	141871	176045	224492	226345	356170	212625	340475
LTBP1	426829	536603	463125	565754	259085	336668	515367	398666	668593	512225	265462	693567	468838	517021	459836	378328	653860	433962	366970	608771	395592	354178	415359	611326	531249	501229	444913	521261	277877	310059	681559	457627	308981	284337	178974	381656	407487	301397	425522	477573	314300	333882
LTBP2	112784	118442	124322	99358.1	149938	98170.8	123532	137245	124245	122571	185998	231592	186534	145383	247729	244593	152848	137832	236096	167354	161475	134521	123251	136779	121834	121747	108308	93722.8	118624	147898	175814	178381	177620	208227	257342	316309	224605	168183	135706	232381	150364	174972
LTBP4	41318.6	43333.5	36105.7	40449.4	49689.6	36270	61389.6	45763.4	35937.5	57978.9	42270.8	48081.6	54513.6	36633.3	43731	53284.9	53431.1	43514.9	54680	48633.1	35540.5	33412.4	38591.1	28997.2	46032.3	40286.1	27436.2	40820.4	39339.3	78180.8	47962	62456.6	50902	36071	63252.1	57551.9	51964.9	43989.9	36116.2	52163.8	39774.8	52174.8
LTF	1.68E+07	9.29E+07	2.00E+07	1.78E+07	2.43E+07	2.39E+07	4.73E+07	3.06E+07	2.33E+07	2.21E+07	2.15E+07	1.75E+07	2.01E+07	2.21E+07	2.32E+07	2.81E+07	8.24E+07	6.45E+07	8.00E+07	1.44E+08	1.52E+08	8.31E+07	4.02E+07	2.16E+07	1.31E+07	8.11E+06	2.76E+07	1.28E+07	5.58E+07	9.85E+06	2.22E+07	2.63E+07	2.76E+07	8.78E+06	1.29E+07	3.00E+07	3.07E+07	4.12E+07	5.72E+07	2.27E+08	5.51E+07	1.62E+08
LUM	7.58E+07	5.58E+07	7.17E+07	7.78E+07	7.24E+07	6.11E+07	6.16E+07	7.08E+07	7.11E+07	3.40E+07	7.56E+07	8.67E+07	8.59E+07	5.73E+07	4.73E+07	7.56E+07	9.65E+07	1.11E+08	9.02E+07	8.88E+07	8.09E+07	8.39E+07	6.35E+07	8.32E+07	8.29E+07	1.09E+08	5.34E+07	6.35E+07	6.15E+07	9.97E+07	7.40E+07	8.52E+07	8.52E+07	5.16E+07	9.95E+07	7.20E+07	7.06E+07	6.71E+07	5.66E+07	7.07E+07	4.86E+07	5.30E+07
LXN	63179.2		65260.8		288947	310565	49901.9	50104.4		44387.9	79182.7	29027.4	47297.6			39789			39156.5	28476	68051.5	25828.3	104937	57353.5	31046	83871.9		33734.7		11647.4	141277	62398.2	34373.7	102801		55703.1		23354.2	33540.2	59970.9	17577.5	28422.8
LY6D	11680.6	21376.5							10314.1		10487.1								42072.2		37205.3	6641.08	45383.9	16897.7	36591.3	21769.2	15728.3			22565.9		10819.9					12833.7	6646.18		9985.07
LY6G6F		67262.1	88561.9	10243.8	55029.3		28164.8		37124.8	96338.1		59061.1	42043.3		59324.3	240382	47146.5	158908	260244	370845	198005	163725	41521.8	5581.97	54423.1	23025.7	96807.9	14371.1	10891.3	24388.6	32459.2	32835	32908.7		44281.5	44637.9		22722	235618	355403	64885.9	176856
LYPD3	9305.86			4636.24									5241.26	17686.6	10009.2	13414.5	15521.2	20099.7		18349.9	7702.97	13538.3	7752.15					7914.47	6120.79	13122.9	8674.42	24903.8	7114.85	4877.58	8655.17	6551.37	7604.39	7024.58	7114.79			4423.29
LYVE1	126263	254363	143017	356030	279398	154473	407683	169622	189618	205823	367117	95116.4	148942	176525	147082	464183	368664	474028	284649	183610	406035	362147	282083	186434	511911	270375	376143	435698	904172	542030	157548	486238	656562	181878	167705	184334	304605	304933	292369	316958	104973	133415
LYZ	5.02E+06	4.57E+06	3.00E+06	3.92E+06	6.95E+06	3.59E+06	6.49E+06	6.85E+06	3.84E+06	2.49E+06	3.73E+06	2.20E+06	3.47E+06	1.98E+06	1.94E+06	1.90E+06	4.14E+06	3.03E+06	3.58E+06	3.44E+06	2.57E+06	3.42E+06	5.51E+06	4.95E+06	2.98E+06	1.96E+06	3.07E+06	2.67E+06	6.76E+06	2.50E+06	1.73E+06	3.71E+06	1.99E+06	1.25E+06	3.25E+06	3.90E+06	3.14E+06	2.79E+06	2.28E+06	3.58E+06	2.57E+06	4.83E+06
MADCAM1	114488	100428	108334	154950	25963.8		79251.2	95146.8	109438	59028.5	108641	86190.5	169296	98656.7	119511	129067	124738	374487	188534	353651	108513	163761	175986	99048.4	128329	59182.5	116857	125857	212614	114323	189722	75794.5	153102	90593.4					114856		128682	156186
MAN1A1	1.31E+06	1.50E+06	1.53E+06	987430	1.20E+06	1.34E+06	1.48E+06	1.48E+06	1.52E+06	1.32E+06	1.07E+06	1.26E+06	1.04E+06	1.22E+06	1.33E+06	1.27E+06	1.08E+06	939699	1.14E+06	971873	948640	1.22E+06	1.72E+06	1.82E+06	915602	1.66E+06	1.83E+06	1.42E+06	1.52E+06	1.05E+06	1.66E+06	1.65E+06	1.50E+06	1.64E+06	1.10E+06	1.25E+06	1.08E+06	1.84E+06	1.01E+06	1.32E+06	1.28E+06	1.32E+06
MAN1A2	51463.5	87006.4	113122	50146.9	59488.2	63020.3	48784.6	81005.1	61150.9	34117.8	39311.4	79092.3		38801.6	37169.6	50054.3	71013.6	46430.3	36385.6	29264.6	41281.5	33435.7	66812.6	57019.6	46114.4	58938.4	71376.3	45731.1	65419.6	57880.1	72112.1	87065.2	71961	55836.9	50553	121006		136144	77544	68927.5	44992.7
MAN1C1		107264	171259	116225	191095	192195	167007	191900	160368	241351	207832	186597	173291	177260	147895	206079	143516	239793	189397	120548	192825	121868		194404	192788	137558	132517	168954	145787	215102	97493.1	258029	174571	195238	182488	152564	207500	169749	234690	159360	131885	117995
MAN2A1	773124	519775	659634	695593	619269	660500	760943	657160	700692	581459	504791	736744	736030	581732	608888	723897	644365	602395	608753	637160	510732	709861	519044	666344	527894	648319	774174	532546	570463	545500	690012	532765	719304	544381	635421	560947	578101	680190	631269	580098	736035	634668
MAN2A2	491293	449424	470082	552672	450102	528111	484982	519989	449843	445195	577023	515424	530476	478655	460709	531085	522240	430326	462920	453001	481312	476729	354466	502919	537479	561671	379617	540670	621792	442718	524957	520367	417853	454145	390584	458620	460407	392133	435383	387794	435839	454072
MAN2B1	30216	42731.5	14847.5	18237.6	26067.7	9641.78	28527	29063.7	32498.8		27133.2	23940.5	26230.7	48700.3	21152.5	35149.8	33935.1	34506.8	36964.9	38625.6	32539.4	43659.3	44826.5		23723.5	32111.8	45874.4	15026.5		23680.5	33730.6		42310.8	32408.2	32184.5	33811.7	26340	24124.9	44893.4	33688.7	31388.7	29859.2
MAN2B2	19577.3			17531.3				12012.1	15668.5				14803.6	29858	16876.7	21401.2	21885.4	10648.4	12747.4	15623	8358.97	16037.8	35789.6		34522.8	10632.7				14795.9	4997.34		16004.1	13009.9	13142.5	14181.3	23678.5	6935.74	9582.39	7970.83	27811.1	19833
MANBA	98721.2	58400.5	95165.1	102231	63188	75677.2	62491.6	91023.7	101711	77739.4	44418.8	94146.6	105074	169617	122872	116542	125470	106747	83837.9	146126	93470.8	114590	109355	89819.2	113656	107960	93916.5	82982.1	82644.8	111778	141366	77886.3	88304	153654	103694	104128	133772	73917.9	85693.9	66429	118191	128508
MANF	40565	192958	79138.4	48460.7	62835.6	46107.3	40088.5	91668.8	61191.3	126323		54147.2	62216.1		64432	81054.7	38001.3	97847.5	287733	323833	228000	141408		58866.3	87104	127488	100454		42416.8		62940.7	43694	51810.4	38467.7	40271.9	90606.3	24025.3	64649.7	186678	391563	61328.6	179987
MAPRE1		21571.8	14231.1							13036.6					15156.5					72020.2	46321.5		9355.08		9154.66						13765.2			9632.21				5986.98	26202.6	56470	17739.7
MAPRE2		103553	34534.2	18955.5	38771.8	23809.4		16233.2		74713.6			79535.5		41337.1		57175.2	123462	176758	203779	89757.5	117794	22482.2		47172.3	29203.6	56821.8		14545.7		37346.7	29711.1		42946.5	28993.1			13918.4	105508	168833	73614.9	70293.4
MARCKS	16335.8	22376.2	11093.8		23944.6	3519.55	11776	6694.1	11368.4		35762.9	19089.1	13181.5	10455.5	15294.6	21516.5	14648.1	20898.8	11425.4	4970.73	20611.4	26011.8		16004.1	13787.6	15697.8	3916.8	14728.6	6464.63	21262.9	9505.61		9309.65		12955.6	16875.9		19640.8	23270.9	20716.3	5878.26	9843.79
MARCO	345758	459051	325987	624290	502585	258623	585325	509932	153890	164432	416299	130070	437718	441822	137007	431171	312030	333472	238746	224944	221998	277522	582737	198222	479044	324732	252816	332574	690070	509651	151418	496623	358001	145431	178598	264788	266812	339865	379603	361293	167486	280544
MASP1	5.28E+06	3.56E+06	6.10E+06	6.56E+06	3.49E+06	5.52E+06	4.42E+06	5.31E+06	5.36E+06	5.11E+06	4.91E+06	6.59E+06	5.18E+06	6.22E+06	6.18E+06	4.95E+06	5.02E+06	5.88E+06	4.79E+06	5.12E+06	4.77E+06	4.78E+06	4.19E+06	3.82E+06	6.01E+06	5.40E+06	5.63E+06	6.03E+06	4.59E+06	5.62E+06	7.23E+06	3.71E+06	4.67E+06	6.63E+06	4.23E+06	5.49E+06	5.13E+06	1.98E+06	4.29E+06	3.98E+06	6.77E+06	5.19E+06
MASP2	4.72E+06	7.30E+06	6.72E+06	7.69E+06	7.33E+06	1.08E+07	7.24E+06	9.79E+06	8.50E+06	8.73E+06	1.09E+07	7.90E+06	6.94E+06	1.00E+07	1.04E+07	5.46E+06	6.80E+06	8.54E+06	5.48E+06	5.98E+06	7.45E+06	8.12E+06	7.19E+06	6.26E+06	7.80E+06	4.93E+06	8.93E+06	6.77E+06	6.13E+06	8.08E+06	9.99E+06	5.31E+06	7.27E+06	8.66E+06	5.96E+06	9.25E+06	8.42E+06	1.04E+07	7.06E+06	5.84E+06	1.34E+07	7.68E+06
MAT2A	34568.9	79884.9	23538	34323.8		37011	38455	54632.9	40675.1	55710.5	45890.5			57568	60973.3	35518.6	58885.3	58704.8	34865.9	31441.5		37514.4		136569	40237.7	55856.4			22478.3		33799.7			41470.8	41506.9	39291.1	73919.7	26306.2		24957.8	36936.8
MB	457932	142960	939136	283744	126280	340333	212204	451362	189802	177497	308752	459339	414387	207197	286665	204935	266810	431017	301525	328718	703180	407421	376346	213973	342198	176546	164294	318760	272741	261214	146184	182615	281079	130839	479770	292996	340224	337490	257133	314229	277516	448566
MBL2	3.13E+06	2.34E+06	8.82E+06	1.12E+06	2.67E+06	1.57E+06	7.71E+06	2.84E+06	1.30E+06	5.97E+06	6.42E+06	1.98E+06	640938	2.55E+06	8.10E+06	9.43E+06	4.07E+06	1.10E+07	7.13E+06	1.19E+06	2.29E+06	3.28E+06	1.66E+06	4.46E+06	8.54E+06	6.93E+06	2.54E+06	9.43E+06	8.17E+06	2.09E+06	1.42E+07	3.75E+06	1.82E+06	8.25E+06	3.13E+06	3.62E+06	7.15E+06	1.39E+06	1.12E+07	8.95E+06	1.11E+07	1.14E+07
MCAM	742643	473787	684599	676692	511606	557932	557266	693879	742527	818081	657123	934289	994873	646955	702143	1.10E+06	883750	586179	685782	865298	1.01E+06	702007	642239	752531	789151	651534	506213	503326	717286	1.09E+06	985724	766226	806698	724426	852793	733834	781173	560157	834095	666333	713936	483594
MDH1	259923	163447	324156	190325	764879	712798	140970	185583	153843	173281	346192	197005	264201	161875	218958	333947	194972	200568	220971	231572	256837	234111	398567	267538	301467	393979	173890	172490	205352	189053	430669	293596	217198	457390	140960	162449	167236	228964	200204	225338	186473	168243
MEGF10	23731.8	46377.3	56582.3	54469.8	47332.9	29856.7	42902.6	43825.7	42148.5	45680.1	55628.5	49270.1	36324.7	36349.7	35994.3	69559.5	50745.2	60085	37025	46570.8	28758.6	36990.8	41439.8	73408.8	58847.2	73719.2	32487.8	36590.3	42788.7	82419.5	44410.7	59938.4	27212.3	40993.9	33319.3	30971.8	35116.2	33545.8	31163.9	34217.2	23710.6	20005
MEGF8	1.19E+06	623166	853123	905256	482046	656318	607123	634273	1.13E+06	1.21E+06	643536	874051	815161	699514	941440	863379	702250	610437	856339	746110	881604	620541	994514	824006	867784	732308	737600	768397	987379	856638	588991	734631	781258	430773	611131	593850	952227	729354	665979	794068	694478	611261
MEGF9	54044.6	33425	30814.7	37659.1	37603.6	22410.8	31292.1	49836.9	53339.2	53430	26936.6	43005.1	45987	53377.8	37339.6	52994.8	32256	30758.5	23926.4	29884.2	39023	39226.3	40510.1	52111.1	58262.8	50691.2	27788.8	51368.4	35111.4	63529.5	45508.2	62434.3	37510	35538	32873.2	27770.9	44713.2	32147	41869.3	24168.1	42627.8	21033.8
MENT	60980.9	46866.9	103773	48989.3	68523.9	75527.9	70995.5	41163.4	75754.6	99457.6	89165.8	232532	182459	109660	112010	153650	215087	147014	121243	213387	221440	210270	85422.8	91590.1	74834.5	67894	110947	79208.9	74400.5	75474.9	143908	75805.9	145758	146130	140859	150270	93219.3	146161	122212	150750	149788	80090.4
MEP1A	22664.2	22821.3	34176.7	37064.1	27653.7	29680.3	39114.8	39153.9	21152.3	18277	31728	25281.1	15071	14974.2	28462.3	20328.2	28488.7	19795	14588.8	20412.4	23697.4	20779.7	19029	23513.5	20112.6	12911.9	21296	16938.9	19850.8	34203.5	19468.3	15337.8	8387.11	17190.4	18943.8	44732.9	27715	24204.5	15881.3	9642.51	18473	21200.4
MERTK	230494	203727	145391	238434	213696	270564	185005	188032	236494	224080	250971	128245	154722	204455	156859	222199	165319	227614	120990	172976	169158	209924	222106	168574	272128	277849	230337	200540	246043	252207	159682	214798	187525	207779	228561	200206	202625	207800	214051	206671	195336	145057
MET	150460	126155	191239	192328	143804	186844	126599	136181	201669	152400	178291	164316	193359	125459	124888	169301	131469	216800	145852	136241	161639	146207	155348	154194	145667	184501	133842	111174	150197	167737	171440	152860	130170	153162	134108	206566	132387	156524	143483	152210	184428	105790
MFAP4	20999.3	37730	42201.2	60696.1	31243.9	14618.2	85893.6	37684.4	29169.2	77857.8													29704	41680.2	22688.4	13722.1	30109.9	35581	48871.2	74685.5		69758.1
MFGE8															23959.4					14125.7			10032								14670.2		26184.7		57480.9	96290.9			34901.9	17392.1	62447.2	16676.6
MGAM2		53315.8	107624			96355.3		97805.7	94530.9	77636.3	101993	97483.1	132577	94922.7	106284	133917	126130	118631	126251	114098	156518	143480		116982				101540			185715		136907	249062	139297	103041	128961	112821	133796	114965	122313	121775
MGAT1	211003	286461	246557	231184	238045	166517	272172	283008	182785	166361	183764	143871	147473	191934	180548	195178	118775	129759	229628	131053	127102	164319	233392	216856	182931	164078	226848	242091	243659	182616	151120	201202	188941	192484	260938	353356	120102	239009	197927	292837	147243	204937
MGAT5	18922.8	17939.8	19799.8	32212.6		20992.6	25329.4	40450.6	15643	13514.1		21833.2	34474.9	32949.4	23361.6	41013.6	26660.2	38630.8	33032.3	35161.2	22092.6	40778.7	24019.1	39590.5	14438.9	23530.1	18848.5	23316.9	32238	39848.3	28670.3	22287.4	27623.7	29181.9	27969.7	18109	22671.8	19910.8	31044.7	38065.6	28191.3
MGP	226705	95280.1	113391	136697	92963.9	94501.7	85323	174640	149412	46586.2	255073	300194	269944	237551	234552	156830	152862	157527	97363.7	119681	116938	127358	164061	121538	101105	175703	127469	113839	57328.6	95916.2	127903	173659	242171	134463	222945	279593	272038	156135	84398.2	103253	163454	139228
MIA3	69375.3	47624.3	32985.2	31744.1	66223.1	26086.9	62730.8	53838.3	26826.4	68987.6	68687.2	45838.7		45028.5	41552.1	45621.8	51102.3	39765.4	53163.4	26374.6	27639.4	37666.2	29740.6	47928.5	36202.8	49175.6	39096.3	18147.9	54335.2	45599.4	78296.1	72752.2	44125.8	59395.8	65729.3	55293.3			38842	30050.3	76852.5	74586.8
MIF	131874	316219	132569	69921.5	836316	606397	151505	109518	68627.2	157194	175660	84275	106805	53937.4	161475	160814	69500.4	84412.4	589465	462933	382774	225043	279530	334498	168237	185842	337042	114778	126774	120691	135093	219362	110310	123543	157785	124704	83656.2	139745	275506	575147	135414	448224
MINPP1	918411	724813	778272	831226	720939	945505	928772	701338	905456	1.12E+06	648573	1.01E+06	795278	941887	672007	808191	861533	832411	758607	913359	836056	978872	985769	763772	946525	958108	809199	1.09E+06	804987	831601	748193	730286	818195	945491	833667	719411	842410	811169	903328	672192	644964	829385
MLEC	38121.1	51672.7	42896.2	25258.5	57477.4			44855.6	23533.2	45856.6	46011.1	21572	32960.4	32187.1	41339.4	21956.9	29672.1	36380.1	66503	76743.8	73683.8	51952.9	15765	21221.1	38803.8	29349.3	32715.6			22428	26428.2	29908.9		30620.1	37945.6	40754	32064.5		52324.8	121818	37650.1	103351
MME	15321.8	11820.9	25565.7	18834.1				37716.7		57750.9				22148.3	52733.9			20580.9	14858.3			8239.41	19720.1		31314.2			13254						10304	18997.6		8221.81				9898.05
MMP1		39329.4	19752	45329.1	43791.4		19028.9		17853.1		33356.3		12048.3	17429.4	9788.32	29462.5	16257.2	26567.8	38834.5	16378.2	16078.4	30706.7	209825	57001	13193.9	51173.9	73257.5	45896	54225.4	42361.5	55515.5	19961.4	14271.3	16899	17938.8	12451.6	14969.5	139632	24799.9	70571.4	36722.2	12707
MMP14	180766	244280	146390	79298.2	248101	154738	313118	187987	181716	128953	253356	150471	120051	88129.3	324000	137467	181042	151403	125675	171972	197859	76646.6	105956	176868	74165.6	195929	307446	121314	190850	207836	127465	170373	192741	81914.5	169151	150140	366527	405712	94952.4	109192	130996	185722
MMP19	62487	52822.4	48478.8	42466.9	93971.4	56220.5	39382.2	76915.7	51990.9	116387	58286.5	41173.8	62316.6	87875.5	69325.5	58269	60255.6	54945.9	74265.5	41258.8	71348.6	62672.9	71902.2	70237.4	46538.1	67225.1	61008.8	77246	75869	59752.1	33299.4	59474.3	53635.4	90622.2	60152.6	45160	57343.6	62552.9	44165.1	55046.5	86384.3	54310.9
MMP2	639232	425568	573543	468628	513328	509434	604090	470505	626247	740887	567057	643205	694729	450438	614068	746646	737215	702447	701557	683979	643830	609245	468197	543519	601428	663069	457363	440158	502491	935452	586857	738135	760601	805745	812072	698373	595019	573407	620852	617956	737050	575561
MMP3	50856.1				26300.8		59137.7	20123.8		54374.1		64169	56821.9		89605.8		37642.1	84746.1		20580.1	46245.2	51745.4	39206.1			30578.1		36296	45779.7	29210.2	39181.1	42275.1	50406.5	31999.8	21284.5	66046.1	46993.1	40330.1	38280.7	35284	87680.4	54259.8
MMP8		253830	42283.7		58548.1		45448.2	89919.5		50488.4		28150.7	20415	27557.5	48007.1	42126.9	185611	59629	78798.1	229046	179730	111849	66639.1				51551.7		126483		54154.9	66600.3	52406.4	10889.3	13166.3	60840.7	53671.2	58362.2	70574.4	316624	138054	262103
MMP9	766117	4.36E+06	1.33E+06	622231	1.94E+06	969884	1.62E+06	1.38E+06	718733	1.25E+06	715648	950780	796454	1.02E+06	1.37E+06	1.12E+06	4.42E+06	1.56E+06	1.61E+06	3.83E+06	3.21E+06	2.64E+06	4.18E+06	1.02E+06	482638	437134	1.96E+06	774332	2.67E+06	577571	1.93E+06	1.74E+06	1.25E+06	711892	523954	2.77E+06	2.33E+06	1.89E+06	1.89E+06	6.07E+06	3.49E+06	5.19E+06
MMRN1	1.32E+06	1.73E+06	1.11E+06	1.18E+06	502707	661661	1.95E+06	1.58E+06	1.39E+06	1.44E+06	494763	1.03E+06	983887	1.22E+06	798027	847052	1.37E+06	1.43E+06	1.00E+06	886888	787421	831842	1.30E+06	1.71E+06	1.35E+06	1.31E+06	1.14E+06	1.34E+06	973688	678626	1.04E+06	1.07E+06	518408	884210	423954	1.05E+06	933865	1.10E+06	1.30E+06	1.72E+06	726480	966898
MMRN2	1.86E+06	1.39E+06	1.51E+06	1.75E+06	1.69E+06	1.29E+06	1.19E+06	1.72E+06	1.62E+06	1.12E+06	1.10E+06	1.33E+06	1.40E+06	1.74E+06	1.32E+06	1.54E+06	1.39E+06	1.38E+06	1.26E+06	1.43E+06	1.01E+06	1.31E+06	1.42E+06	1.73E+06	1.63E+06	1.35E+06	1.15E+06	1.11E+06	1.60E+06	1.35E+06	1.46E+06	1.17E+06	1.43E+06	936496	1.40E+06	1.30E+06	1.68E+06	831697	1.15E+06	1.47E+06	1.14E+06	1.49E+06
MNDA	6091.51	66396.5	25870.7		26450.8	16522.3	34613.7	20668.1	27135.9	43978.3			16026				40307.1	32264.6	34039.1	47789.8	31872.3	61489.2	31226			5439.79			74113.1			34333.7						35547.8	33965.4	114589	48561.7	63485.5
MOB3C		7042.24								10205.2								23094.4	21349.7	19050.7	11126.1	13382.1																	10387.1	16849.2		9531.44
MOGS	97101.8	76589.7	91749.7	75830.7	132488	189932	133385	84785	107329	125239		64888.2	126216	95890									127184	103567	102735	88231.1		117832	74938.2	85746		112073			76299.5		91020.5	163699
MORC3								62245.3	77438.1			53046.6	34758	49332.4	62581.9	62881.4	60293.4			58950.9	56954	49129.4								46317.1			56775.8	52337	54527.1	88738.2	76770.8	74985.1	73625.1	90740.3	64346.5
MPIG6B	642969	100989								354601		51746.9			61642.7	243902	46640.2	79974	279929	290259	145166	144258			106157		47777.2				44146.6		54390.8		30168.4	44792.6	14946.8		241194	557551		240854
MPO	173516	1.32E+06	284174	176211	486534	368510	572902	415431	382757	388446	215063	137896	150788	225857	370708	341096	1.03E+06	1.03E+06	694477	1.57E+06	854128	1.14E+06	166545	376370	164948	155689	552921	224030	788257	197993	202509	349922	275789	116325	105700	396416	246453	737594	852103	3.63E+06	660439	2.19E+06
MRC1	497941	666808	310366	387726	1.14E+06	567145	438533	584274	452009	741045	390664	373215	594610	456642	725855	625008	442394	387941	363005	478464	625910	466970	426344	340153	376557	475297	688439	378722	1.67E+06	590567	470638	487883	520137	843316	1.00E+06	602573	378191	408455	457682	606588	577649	614734
MRC2	113406	84936.2	113999	114248	103484	93620.7	118622	108830	117700	82527.6	128748	98571.2	147876	110240	111930	124309	129097	143454	149659	158964	164426	118415	80281.9	75138.2	135019	116772	56975.7	77105.3	109330	146102	110863	110395	111571	80129.4	106463	126800	132620	122627	88781.5	110778	84504.5	93729.1
MSLN	286235	330404	301284	162216	250541	335773	306209	214937	291842	193971	327012	194466	205156	210558	270734	238282	245758	143172	532121	209107	227762	188777	194503	443283	129009	262072			205345	175095	390607		251181	338015	646544	377013	321124	347484	234490	345058	392550	270641
MSN	313466	248225	287448	319322	407849	307183	253239	227531	272104	228853	451265	286805	379381	273495	280375	432569	307212	327833	392049	418214	367549	473083	228453	343142	364395	337772	371599	268157	397713	381150	297776	274704	387535	294498	543945	198620	325216	349282	431531	413742	327317	325475
MST1	2.82E+06	4.68E+06	4.81E+06	5.24E+06	4.42E+06	5.65E+06	4.51E+06	4.50E+06	5.26E+06	4.74E+06	4.92E+06	5.26E+06	4.36E+06	5.03E+06	3.46E+06	3.93E+06	4.09E+06	3.16E+06	4.20E+06	4.64E+06	3.09E+06	4.59E+06	5.39E+06	4.43E+06	4.39E+06	3.95E+06	5.85E+06	4.71E+06	3.00E+06	4.67E+06	4.53E+06	5.47E+06	4.52E+06	4.61E+06	3.80E+06	3.72E+06	3.29E+06	3.79E+06	3.16E+06	3.19E+06	3.80E+06	4.26E+06
MSTN	51538		69418.7	53659.1	44980.2	38424.9		63011.4	38955.3		33505.4	43382.3	55084.4	20318.7		30694.2	27709.6	43658	33925.9	38607.8	47626.2	52804	55833.6	37915.7	62808.1	52637.9	68940.5		58897.7	78537.7	33210.4	40118	38075.4	26299.8	38076.8	34491.8	42190.5	33320.8	61396.6	32020.1	26093.1	50179.6
MTHFD1	122789	43384.2	39286.6	68360.2	48019.2	98392.2	85470.9	87579.2		84445.1	20542.7	49232.8	56535.4	100246	50368	109737	54825.5	40692.2	46578.2		35610.1	37818.8	71205.3	59981.6	150490	144859	77716.8	52312.8	54622.5	45885	63390.4	64799.3	64010.8	70394.6	45081.3			65813.9	54746.9	25021.5	78302.1	59590
MTPN	33565.4	184963	84317.3	33313.8	166746	137572	52192	55062	49251.5	132438	53366	42783.1	37264.3	40678.1	41766.4	81416.8	44728.6	101324	222790	287686	157979	146551	146383	55793	67571.4	68461.5	153470	62931.3	30606.6	32734.9	93186	92710.3	44492.8	48358.8	43275.1	58214.7	46639.6	50210.6	163627	289144	70254.6	166455
MUC1		11805.9		100690			95846	28910.1		20562.9					25490.6	63918.8								61345.3		52843.1				358344		35015.9		68344.6	1.28E+06			95234.4		29781.5	95911.5
MUC3A																																			14041		6816.63
MUC5AC	465945	570448	405720	334872	654739	433042	563007	476228	441465	483991	527162	561293	772648	494176	464258	725554	582817	448133	390816	503282	773198		313089	408527	396519	1.84E+06	517080	420266	432521	444995	319454	375943		496171	1.18E+06	993314	710952	735543	625523	579491	254705	811582
MUC5B	204323	175905	258739	156220	177364	208568	250825	306983	213934	266449	342006	197804	251413	308996	307286	469154	249743	258192	161271	175943	266638	247381	298309	123167	189100	780178	196014	293885	183344	216969	318603	825314	192245	226336	231571	184292	1.43E+06	678271	313081	200860	248362	201342
MXRA5	17797	10494.8	8585.27	13883.9	9520.05	14244.8	23689.7	20386.4	20822.1	10572.6	28330.9	9970.27	14007.1	20613.2	12181	10386.7	14912.2	12997	15145.4	10656.7	13519.4	5879.06	10989.4	13419.6	10435.9	14598.2	7709.13	13133.9	20016.1	26245.6	11800.5	22479.1	15475.5	9294.41	19003.4	15662.2	18226.2	21078.7	10680.1	16079.9		11736.3
MYH7	717623		2.03E+06		446006		1.04E+06	1.21E+06	1.35E+06				990453	897628	871039		807295	593665		630656	719654	814025	831331	1.19E+06	924171		895956	856240	923938	640945		966211	810899		747693	484741		707459		895964	1.04E+06
MYH9	72664.7	160383	117290	70956	121033	132333	95524.9	116143	84167.6	157040	101765	72303.2	65164.5	100823	113042	102604	99105.4	190679	246363	298271	230835	200542	121632	95826.9	103848	96287.2	117816	68493.5	148034	81017.9	109088	130760	101471	134632	69828.2	94677.4	76072.2	104188	155915	293160	172162	285992
MYL3			31102.6				50327.6	13558													17442.7		6959.18							274678
MYL6		20519.5			99595.3			19147.3	7969.96	34090.1								18721.2	31535	19635		19676.7				26057				12855			20494		6067.29			26661.8	19753.8	33608.2	25671.6	15200.8
MYOC	218720	84976	169969	128893	73781.8	180327	165965	130259	114086	73641.8	225328	246201	171275	187365	93282.6	167625	107124	212509	295485	148150	242871	245444	134022	89057	116514	74422.7	105416	99344.2	97500	126334	111469	125543	156571	45796.8	194590	120668	201631	138713	146946	142114	62754.2	130091
MYOM3			136094		18781.5	21940.6	17175.6	29468.2		94436.9		18171.2	11921	28629.9		20974.5	46593.3	40653.2	20625.4	28187.9	81382.9	17575.3	15622.4	17138.9	13326.7			28134.2	31738.9	21100.4	21244.1	18334.5	28290.1	7337.3	38372.3	20730		18044.4	4430.93	36318.3	26613
NAGA	28248.7	47073.7	31052.6	36824.6	23334.3	64099.3	63790.9	51700.9	67312.4	44683.5	46510	46916.2	48693.8	107347	88088.9	77239.4	127990	145139	129269	116405	56648.8	81965.5	31431	33947.6	35745.1	60407.3	51092.3	39700.7	31374.1	23578	42549.8	34930.4	97764	63224.8	74500.7	105631	62640.3	61675.3	55075.2	86502.4	51144.3	70870.5
NAGK		18280.9	21180.3	14446.8	21673.4	18028.1	18988.9	27423.3	7182.54		19621.1		8297.25	10069.2	7073.68	12413.3	12856.6	14523.8	16058.7	14413.2	5945.31	13088.6	9460.36	16957.1	20228.4	17057.6	7523.84		8663.73	21550.8	10005.5	19024.4	14792.5	10687.1	5879.3		6422.91	17719	11747.6	17075.7	6102.23	10722.7
NAGLU	216098	158747	304870	556981	183023	343395	301181	285746	267904	358710	421720	416584	398593	380034	257218	319821	422526	481318	319584	434435	488750	400726	316608	289093	447902	431275	155162	335250	228146	271982	231525	334413	487444	519606	297471	368487	495266	232706	486815	288007	401131	397235
NAGPA	25773.3	25722.1	36514.4	41865.3	35272.1	46613.3	31177	34582.7	38329	45593	36464.6	44789.1	54904.2	46873.6	34107.7	66116.2	66070.8	51398.2	30652.7	48120.4	68784	39277.3	48859.1	35266.6	45972.7	34776.4	100813	36115.4	30832.8	28626	49508.3	31923	32836.7	39078.2	37124.8	54819.9	51920.5	51952.3	31987.8	42522.1	44218.4	23832.4
NAPRT	44167.1	39830.4	228234		279651	240710	53421.6	78713.9		142049	102570		106353	14053.7	82641	77045.7	114194	134053		66545	87718.2	44133.7	73067.4			112395					150003		73199	118757	39708.9		49035.6	105377	97621.8	76002.6	66548.8	63690.3
NAXE	21735.9	12272	17878.4	11785	30465.2	39095	12653	14952.9	8835.66	18939.1	32060.4		23651.3	16327	50232.3	19118.6	15278.6	21078.2	26216.2	20644.8	27496.3	18449.5	15948	55346.7	18659.5	17508.4	19229.1	14547.9		25018.9	30368.9	14176.6	19260.3	36105.1	45281.1	17805.8	30991.2	25434.3	17331.1	24064.9	24971.9	21775.1
NBL1	4747.27	25192.3								16202.5			23028.5				11567.8	18527.1		16456.5	18161	8843.18	33919.2	55695.5	4634.07	3682.63	6743.44			40742.8	9479.48				8670.71	5051.13	17775.8	9025.2	9974.11	13296.3
NCAM1	1.28E+06	932435	1.33E+06	1.03E+06	930703	1.20E+06	1.11E+06	877157	1.05E+06	1.12E+06	1.09E+06	1.06E+06	1.18E+06	913953	999575	1.38E+06	1.15E+06	1.15E+06	1.05E+06	1.14E+06	1.09E+06	1.09E+06	968827	901231	1.35E+06	889486	679596	964953	1.05E+06	1.55E+06	1.16E+06	923113	1.13E+06	855727	878704	901884	901899	961156	1.08E+06	824116	815314	790961
NCAM2	1.60E+06	1.52E+06	2.11E+06	1.80E+06	1.80E+06	1.56E+06	2.21E+06	1.44E+06	1.73E+06	1.66E+06	2.16E+06	2.52E+06	1.71E+06	1.33E+06	1.41E+06	1.97E+06	1.90E+06	1.58E+06	1.88E+06	2.00E+06	1.51E+06	1.78E+06	1.68E+06	1.77E+06	2.22E+06	2.34E+06	1.09E+06	1.23E+06	1.34E+06	1.76E+06	2.51E+06	1.91E+06	1.64E+06	1.47E+06	2.10E+06	1.33E+06	1.62E+06	2.35E+06	1.64E+06	1.67E+06	1.29E+06	1.25E+06
NECTIN1	32142.8	42489.3	19414.6	25682.2	26768.5	36668.6	34996.4	36911.2	34574.4	39727.5	25854.4	21575.4	27080.7	39681.3	28603.6	30124.6	33644.9	34767.3	33332	34325.8	32468.5	34980.5	42238.3	35967.9	33006	40706.6	27777.8	36309.7	34732.6	40227.8	22093.1	30913	42489.5	39966.7	39563.6	37875.6	35746.6	34119.9	45067.1	29831.8	24071.5	37580.9
NECTIN2	46535.8	43747.4	28606.4	24868.1	42350.8	41077.9	36286.1	47804.8	35064.5	41950.5	23350	25898.6	19439	23636	25792.3		28946.2	39338.7	31027.9	35836.3	45960.2	21457.1	31551.8	41848.1	44170	52490.7	38687.3	31626.3	30434.3	45889.9	45356.4	39138.5	29182.8	39712.7	69005.5	40477.5	50271.5	42261.7	32795.2	44144.3	38224	37763.2
NECTIN3	46174.5	37928.4	26228.2	36951.5	38547.7	25738.8	17946.2	35179.8	37791.4	36031.4	30296	29894.1	40999.2	44174.8	40174.7	38865.7	35388.1	31831.3	24973.1	36671.9	39214.2	37533	40757.2	38917.4	38270.3	42016.8	28766.3	35811.9	26283	43075.3	25349.3	32387.9	26070.3	30179.5	76659.7	21201.8	40609.5	24372.7	22835	31499.2	32240.4	27907.3
NEDD8		47906.8	18290.8		49749	35748.9		10060.2		43441.9			18546.4		14224.9	18302.2		28108.4	60610.8	58564.8	47876.3	27497.1	12787.8		20682.8	13632.7	41181.2	5941.57		12119.1	12410.2	28885.6	10137.6	16835.3	8877.96	11281.7		4733.7	45532.8	79987.8	23476.5	52697.8
NEGR1	72746.5	34506.4	77372.1	61046.4	52321.5	74151.1	76325.8	61963.6	87212.7	86419.2	98306.1	57957.3	82897.8	52105.7	67644.9	76554.6	79236	82231.1	80790.4	106246	105436	72353.8	73280.1	86392.5	102160	67763.7	24469.5	63446.2	33659.8	76162.5	74303.6	24384.5	50936.3	57015.9	97340.6	63378.5	87841.9	88777.5	68359.7		53638.9	88174
NELL2	47057.1	17437.2	22650.4	21134.7	26578.5	17562.4	18299.8	29276.8	36411.6	34014.3	25189.5	34012.4	20840.6	18900.7	35518.1	36933.4	23371	30561.9	35712.3	43068.3	20910.7	21753.3	28685.4	15251.5		23526.9	16880.5	20619.3	21533.2	20538.7	31582.4	21890.2	33237.7	30285	20607.6	28373.5	19949.5	25524.4	28618.5	20749.5	26496.3	27234.9
NENF	1828.87		18868.4	6257.6	10307.1		10994.8	8855.28	9908.23			13692.5	11439.5	11915.6	14437.3	10794.6		16994.4	12752.5	14249.8	18965.8			4038.02	10146.7	3735.78			9435.73	11752		4556.66	13823.2	9011.26	25213.4	15818.9	17275.6	7959.33	5748.85	13726.1	12402.2	12999.2
NEO1	302149	263680	279972	329927	252008	349674	288660	250734	263593	265140	289574	265242	438821	298608	265796	384868	308501	382400	313686	290258	361376	323615	307240	325115	423957	397244	201959	215453	207615	383671	323665	318367	276383	261567	353444	262846	330194	255250	286356	239645	210534	230580
NEXN		70915.3			6245.72					38068.7								27470.6	170905	195807	118734	48363.1			9318.02		11783.1					5839.52				22530.7			53777.1	167857	25114.9	106161
NID1	657935	703101	699657	685272	621199	618183	1.12E+06	793161	576536	985726	523441	827153	724737	682039	657140	667046	817951	618276	739853	719619	655072	527947	936866	716471	737610	652891	623326	667088	617136	564661	809898	967689	630734	664235	545439	712916	877108	557059	564647	733597	552417	718101
NID2	235050	428480	325180	403812	207216	312247	306109	225530	363467	251861	535451	269010	332797	405126	312512	417234	358686	583230	403749	364206	356691	461344	362626	437993	321074	318985	272512	223142	256564	287151	348688	286627	311403	413009	344008	432441	502011	242797	494726	360670	471884	218677
NIF3L1	53365.5	48717.4	51793	46248.2	94502.2	65816.9	47618.8	38417.3	31051.2	70522.7	63284.5	54945	69189.4	53706.6	84036.2	75528.4	64054.8	57757.4	63187.5	45843.5	57273	64917.2	47423.8	55224.9	84538.4	60325.4	42613.3	46346.7	70463.6	63969.5	54462.1	43076.6	76094.5	82588.4	66487.6	36026	50733.3	46798.1	66183	74087.3	76442.2	44051.6
NME1	16638.4		18030.7	15385.7	145135	160542	18187.8	9040.02		37260.5	36072.3		25583.6			51380.2			17190.9	16104.3	38348.5		30994.5	26674.3	18264.8	48409.6	26636.5	17972.7	14380		65890.5	24895.4	12280.5	41366.2				19312			15904.5	17483.2
NME2	73965.1		117924	78760.9	249302	232185	111900			60404.8															87101.3	123949	86102.1	69378.4	92149.2			80663.9
NME3	119276	89351.7	143848	118532	95846.8	120496	94012.8	98783.5	106001	116895	115927	100417	121701	60850.2	93754.3	122496	114152	124565	108676	114462	101590	111091	120414	124522	120565	104146	86357.6	89261.1	94241.3	109273	178156	141660	105807	119604	128807	99893.8	113213	80381.7	129941	164331	100042	105622
NOTCH1	134450	72744.3	99464.1	102455	90512.7	61882.8	65170.8	107523	100919	71260.9	83330.1	73577.3	97739.5	79142.3	79916.2	105420	91681.2	64836.1	69080.6	90769.9	87069.7	81149.4	85311.5	105555	103244	94814	71270.9	85133.6	81534.4	106892	95169.2	88457.7	62436.2	77056.8	77843.8	63381.6	67675.5	68504.5	71547.7	79702	56570.8	64509.8
NOTCH2	150502	107051	139803	128878	120914	62500.9	69630.9	129234	144111	123298	110778	122343	161988	93983.4	104970	129870	135787	83730.1	104454	115018	116509	100216	111757	163794	140658	131812	94761.6	109912	100971	169675	113193	138823	101173	100688	98352.1	88509.1	86147.3	113710	100888	110251	97470.8	87286.5
NOTCH3	256693	225193	388032	289712	321416	179241	261196	252051	304648	353498	223369	266914	412346	184285	246584	409357	317991	260733	315174	357903	228840	275476	207495	257413	262804	264976	175210	230107	236333	368454	265175	277572	336733	200082	284388	154015	212427	322873	218254	255647	180535	217248
NOTCH4	52601.9	18755.8	21992.6	54868.6	65994			57308.8	38103.2	27792.6		47251.3	51480.1	60413.7	42827.8	34462.8	35227.8	51169.2	25005.9	39719.9	32401.7	45068.2	44871.1		42505.1	49442.3		44675.4	26302	23517	55568.5		26539.8	37961.5	40979.2	30942.8	33250.7	33554.6	40677.8	30469.9	19428.9	31544.3
NPC2	297562	193951	173474	180398	218014	230318	277849	251356	242229	224867	225365	211952	243899	262224	195474	207098	205613	213730	339801	198754	245811	197639	216273	231003	191440	161102	368502	183945	187750	195901	170156	178394	174403	160953	378314	250045	227298	205926	164871	276655	238123	277203
NPEPPS		18889.2	21284.7		35363.2	35927.1					77965.7			33944	135240		29709.6	40051.9		25290.4	61037.2	30026.1	22315.2	24351	21509.8	21028.2		12448.5	8410.19	19057.3	55229.6	20145.3		84660.8	58858		23617.5	36400.1	81425.5	25779.8	37574.6	35504.7
NPL													6595.49		4002.95	8503.09		3842.72	5596.48																37146.5	3801.85		13885.9	7943.81	12555.1		9383.8
NPNT	15769.6	6734.49	14529.6	26111.3			7077.91	13090.9	18175.2	4835.1	16144.2		8731.89		25631	12521.2		12927	46521.8		7428.17	9102.11	9861.99	13054.7		12024.8	18162.4	21585.5		12417.2									7113.2			13760.2
NPTX1					10709.4						8712.11	10188.2	15985.4	23782	14777.4	12792.1	5349.91	5468.33	12659.6	12230.1	25373.1			11742.4	11385.7	4427.29				10767.6		10421.7	4881.35			5609.49	12121.3	21974.3		7474.64	16473.9	9927.44
NQO2																									34692.1			19471.6	15856.8
NRCAM	165835	109611	126101	98980.9	199343	110784	96429.5	104887	146926	118035	93062.7	89569.5	126538	110779	155803	139620	132764	151630	120904	73547.3	140219	118729	104413	97738.9	173988	158458	94785	124253	107599	142686	97834.3	86766.4	131907	125259	137483	144878	137073	130242	112132	103978	78280.7	83138.7
NRP1	794301	1.13E+06	818955	779633	1.36E+06	888109	949888	1.05E+06	755011	589807	824358	946618	861585	901730	504508	965398	1.22E+06	899877	643922	845399	1.29E+06	931223	1.20E+06	872754	1.16E+06	1.08E+06	1.29E+06	992729	1.42E+06	1.13E+06	971151	1.14E+06	985420	596132	1.89E+06	1.31E+06	1.11E+06	789247	901062	649952	663153	842728
NRP2	443485	318789	342121	328538	391974	352234	426040	395263	345803	399967	306460	303024	436969	333501	300165	385047	445721	412119	388591	388892	346371	389603	365580	284375	341591	328947	253322	312658	407777	408365	365459	337336	354531	332845	446484	334145	320280	305197	320119	287144	349728	291465
NSFL1C	43270.1	38599.8	19134.6		118202	113676				48765.7	69863.9	40314.3	49633.5		48468.9	55320.7		50028.6	84672.3	45632.7	73055	77846.7	62019.9	45041.8	48089.3	49328.8	50474.2		24855.2		66007.4	40634.7	54280.9	35149.3	73484.5		84071	57358.4	81577.8	84144.8	55655.6	56765.4
NT5E	14283.5	40310.6	33661.7	15209.3	9482.95		21054.7	29722.8	23011.5	39625.3	41439.7	19990.8	18772.5	36681.4	59796.6	22047.2			14166.2	19082		23357.3	23215.5	35604.1	14821.1	19570.3	22852.1	19874.5	29899.1	18419.5		12667.6	12225.8	14778.8	52778.6		32824.9	19310.2	10005.4	10016.8	23045.6	11531.6
NTM	110116	55853.6	75492.5	68508.6	51456.1	57583.3	90364.3	87700.3	81700.1	60385.7	74070.6	66649	78538.4	74702.3	79737.7	81279.6	75703.9	91487.8	78616.2	91401	121518	92707.5	57544	65541.6	100411	68925.2	56774.1	65571.6	60986.8	109954	67904.3	60180.7	65160	59721.5	83612.6	86436.4	99954.5	113943	68702.9	62346.8	41239.4	67756.3
NTRK2	95332.7		67096.6								38569.5	43528.6	65349.6	59847.8	39727.8	69410.4	49945.4	63863.7	41360.2	47826.7	70742.8	44995.4			100175			56839.5		193367	40141.1	65468.9	66458.4	56817.5	41596.2	69089.3	59417.5	80450.9	57758.1	77705.3	28284.9	52630.9
NTS																								398496
NUCB1	65374.5	106633	86396.6	57584.7	72764.8	79006	87781	98308.2	99411.5	52678.4	84950.8	57473	41002.8	61054	72378.5	60849.1	84323.6	57143.7	61863.8	67940.9	38735.1	44997.8	91619.8	53041.1	63192.8	90843	98450.6	109130		64064.3	95479.2	113598	92897.3	41834.2	62952.3	158596	117068	80237.7	82401.3	95479.1	72202.8	88165.7
NUDT2																				12107.6	7169.51	7883.72																	14192	20195.6		10225.6
NUDT3										19207.1								10046.4	41787.8	40999.1	35062	19689.1					6069.21												19566.6	60341.7	4377.62	30057.6
NUTF2	23499		23781.4		176233	152543		35335.2		45070.5			58379.6			54067.3		59741.6		67820	79092.2	72498.9	83356.8	63432.5	39281.7	56192.1	76916	22216.5	91666.6	27859.4	84949.1	64274.4	82369.2	82743.6	70668.4	53699.4		67390.1	71375.3	78359.5		73352.9
OAF	978958	542675	839711	595341	747401	784742	942635	805066	603864	882105	702154	494542	676399	560738	771054	743481	507337	603485	493425	406672	425387	508961	680594	668457	578730	528409	472343	580950	762203	774951	485136	742137	464443	548394	654265	981928	877330	1.21E+06	357340	810025	908194	720035
OGN	413894	257413	328731	264490	193553	323264	206729	309608	312813	321956	230827	270146	347993	263964	243633	302134	246630	281106	326953	262565	395508	248505	328050	288176	274426	288059	227162	185245	309155	309144	460672	361609	320295	187701	324894	448182	296825	265745	139858	299099	269405	380744
OIT3	397131	725564	307726	465987	501081	282351	305049	407823	345529	163838	519430	360003	386260	470352	341297	299368	367197	332078	343819	278717	360700	341458	447721	444616	369476	631941	672590	513359	623268	416256	415860	544377	476363	272327	315140	494039	500540	337137	382516	340347	362140	393951
OLA1	59123.2	28378.5	47294	36249.5	141042	181393	50492.8	27927.1		49755.3	92447.7		47519.2	50546.5	52006	60805.4		49607.5	37557.6	53973.7	62536.7	65914.4	72124.3	54962.8	50983.7	71167.8	37300.4	45422.2	52226.5	46264.3	99438.2	71552.8	54147.9	107543		58145.1	49453.9	51529.8	55202.1	58044.3		60626.5
OLFM1	1.67E+06	1.78E+06	1.26E+06	1.67E+06	1.51E+06	1.05E+06	923146	1.66E+06	1.64E+06	1.38E+06	1.52E+06	1.20E+06	1.22E+06	1.61E+06	1.10E+06	1.45E+06	1.37E+06	1.33E+06	1.18E+06	1.13E+06	1.68E+06	1.38E+06	1.53E+06	1.86E+06	1.99E+06	1.59E+06	1.17E+06	1.58E+06	2.14E+06	1.51E+06	1.51E+06	1.44E+06	1.60E+06	1.21E+06	1.48E+06	1.37E+06	2.22E+06	1.32E+06	1.59E+06	1.41E+06	927192	1.24E+06
OLFM2	214169	78550.2	77818	115565	124392	89616.7	81111.6	90760.8	141734	53324.6	152669	159474	116461	106722	92226.5	112568	97436.7	180910	163916	148122	191635	222083	180232	107978	184660	152863	83019.7	79669.2	96182.9	124165	171953	100930	175505	63712.4	88175.2	113976	215744	119288	194984	172628	85535.8	152749
OLFM4		53191.9													14232.4	21238.7	42976.1	30891.6		92866.3	36246.9								55154.7		14196.5					22156	15060		18807.8	100159	23858.6	196507
OLFML3	49384.8	24783.6	24709.4	47972.8	26658.4	33271.1	31809.9	37102.7	29259.6	29745.7	33527.9	28340.4	33987.2	28642.9	19742.4	27530.1	24597.3	32858.8	33983.3	22347.1	27121.5	30095.2	36245.2	40299.9	32487.9	27391.8	23129.8	25896	26942.3	34473.4	24599.8	46995.7	31619.5	16080	25334.2	31363.2	28735.3	16057.5	28616.5	11575.2	19282.8	24109.1
OMD	320425		160147	350118	151074	167239	314243	207802	353639	131305	302873	255409	332306	229192	187045	343767	318554	410209	359309	231829	196935	190764	146114	155360	291453	644449		186551	160864	448722	205182	279147	364733	127017	301481	258485	215307	202226	244395	173634	226177	175819
OPCML	14119.9	5149.13	6466.17	5505.29	5989.51		9338.37	10271.9	14130.1	17340.6	8891.33	14072.7	20798.3	13337	12913.4	13767.2		20654.5	18432.2	16803.4	16336	10905.7	5611.58	7458.46	7712.92	5688.17		5825.53		21881.2		6696.21		6081.47	12614.6	14715.5	17191.5	16518.8			6153.25	9895.83
ORM1	1.65E+08	8.97E+08	3.54E+08	2.72E+08	7.88E+08	6.00E+08	8.08E+08	6.28E+08	5.35E+08	3.30E+08	6.62E+08	4.59E+08	3.79E+08	5.88E+08	5.09E+08	5.13E+08	5.77E+08	2.85E+08	3.45E+08	4.20E+08	3.63E+08	4.04E+08	8.21E+08	1.09E+09	3.02E+08	4.78E+08	9.72E+08	9.44E+08	9.01E+08	6.59E+08	8.06E+08	8.63E+08	6.21E+08	4.50E+08	6.36E+08	7.98E+08	7.28E+08	1.04E+09	6.57E+08	8.72E+08	6.38E+08	6.72E+08
ORM2	7.55E+07	2.28E+08	1.40E+08	1.48E+08	1.81E+08	1.87E+08	2.06E+08	1.49E+08	2.22E+08	1.72E+08	2.21E+08	1.46E+08	1.66E+08	2.16E+08	1.88E+08	2.22E+08	1.93E+08	2.15E+08	1.73E+08	1.83E+08	1.82E+08	2.22E+08	2.29E+08	1.37E+08	1.16E+08	1.49E+08	2.08E+08	3.11E+08	2.76E+08	2.13E+08	2.82E+08	2.38E+08	2.54E+08	2.27E+08	2.31E+08	3.37E+08	2.32E+08	3.26E+08	1.77E+08	3.44E+08	2.55E+08	2.25E+08
OSCAR	59906.7	64639.7			242037		54307.8	51665.1			61648.9		56778.4		12842.1	70104	51480.3	41499.2					57633.4	58139.1		37247.4	43823.3	50827.3	64087.4	47087.8	152830	60714.5	36842.2		65257.9	41341.3	48957.9	91864.9		42223.6		64076.7
OSMR	79322	95659	89095.4	89602.5	138911	144606	104060	130805	129352	98990	108429	74461.3	122239	93697.5	147392	128030	138430	107376	99509.3	93447.1	113092	126228	137617	116032	140976	83829.8	140423	86892.1	101899	132788	150859	128352	138881	176862	147650	148268	155190	130959	101756	219262	110361	111178
OTUB1		17950.5			42535.4	65411.4				33938.1	21641.4		37699		29971	33597.2		13157.7	42655.8	44041.7	29848.4	24168.6	16579.4		8946.66	18232.7				29057.1	23840.9	23596.8		14948.1	81680.3			6674.4	24125.1	52182.4	57919.3	32841.6
OXSR1		6698.85			65980.3	33472.4				10351.5					11468.4				4859.51	6955.19	8780.49					14883.6	6304.31							9940.23		9496.2		8787.54		14822.4		15896.8
P4HB	165962	249598	429787	248979	253619	275713	274487	290814	291230	231474	311456	287509	423156	259202	267092	184400	301896	229614	247112	278017	222567	244707	350743	205551	207834	202966	211816	234708	216043	229253	213145	236182	225359	223972	216304	276379	308182	213758	227164	376512	269828	249314
PA2G4	14042.2		7829.05		132596	112965					21602.9		8890.73			25966.1			22117.1		14951.4	9466.85	39169.3	23669.4	159653	32182.5					30956	27666.7	14450.7	27593.1		18269.6				289480
PAEP		31992.3			38765.9			16356.5																128321		22727		36193.9	26475.8	23278.8	16705.3	131929					98301.7
PAFAH1B1	11632.8	9114.34	8669.07	9256.3	34634.7	63871	10754.1	4165.67		14440.8	15556	10470.6	16425.6		12932.6	17782.8		13233.5	28865.8	39286.9	26497.1	22821.1	11782.7	8968.37	10533.3	13835.5	3685.03				25509.3	11194		27658.5	3638.14			11954.4	26833.8	26616.2		20055.1
PAM	323610	226466	318101	279263	209142	214053	281611	288341	282991	183916	252674	262286	251047	203950	199918	250275	226690	332984	340019	315441	275875	308121	239577	309074	279723	300189	208161	241478	251532	400448	225447	276753	290649	227578	321739	284389	288519	270956	258310	246004	230912	219923
PAMR1	69880.5	73839.7	60078.9	86727.8	41694.9	53474.8	71632	72703.6	63214.4	61732.5	76395.2	74783.5	82738.1	75944.2	56633.5	51803.4	58183.5	57017.2	60179.4	53305.4	65811.4	58302.3	68606	85125	76592.6	53921.6	48404.7	81049.1	61302.1	66868.5	54226.2		41377.6	46576	55137.5	42165.8	60801.2	50259.6	55242.7	35505.4	51463.9	64490.7
PAPLN	58175.9	67674.2	69422.6	67725.5	88561.4	96644.1	41774.2	80581	73104.1	77058.8	72575.1	56363.7	98742.6	77014.2	61242.6	70137.6	80895.9	90721.4	92597.3	67092.5	84470.2	80499	72202	95021.7	86299.3	95310.2	71666.3	72364.4	57276.4	73574.7	68949.1	82885.6	79329.4	77267.9	66368.5	89812.9	78452.1	74196.9	57391.6	69152.3	57742.3	67875.8
PARK7	149179	166177	163963	88451.4	514022	557559	86402.8	138273	84547.7	172221	185582	104629	146526	82329.4	147215	197478	85445.5	79218.9	333544	351362	298760	206457	271101	169908	147390	216187	173178	101963	111671	92912.4	277411	231210	112849	176935	113054	146241	126714	152212	209426	352240	128569	351666
PARVB		261204	53458.3	22675.8	34407.6	62649.4	11588.9	28345.5	25498.1	65538.2					12409.6	25026.3		32034	124152	215353	107791	80649.2	36863.6	13790	40238.5	37292.6	151057	22209.3	15285	22796.4		101695							204334	213485	43150.4	148641
PCBP1	36733	96247.6	45420.2	35366.3	60895.7	78639.8	47448.1		27543.6	69279.5	23810.2	15019.9	30505.7		35700.1	45698.2		61700.5	120183	122047	113904	70126.3	47916.7	32434.1	49713.6	45812.7	69861.4	38439.1	50947.7	27042.8		45531.7		30545.2	20029.1	52309.7	34871.4	27469.2	95162.4	142379	50649.8	102243
PCDH1	58466.5	38200.7	31532.9	41085	41765		30671.5	57010.2	32460.2	38244.5	29153.2	27550.5	28930	28853.5	25678.7	24614.1	25030.1	29911.9	27513.3	30122.9	44316.7	28715	52557.7	38973.1	45350.2	45520.2	21647.9	37322	31988.2	23055.4	24744.3	47635.6	29495.9	26701.6	30178.5	47185	20402.4	30255.9	30449.7	25052.7	37872	36358.6
PCDH12	84932.8	113496	80886.2	103513	91633.3	58763.7	46687.7	89813	81338.3	54771	92845.3	52517	62964.7	87391.4	67682.1	85241.9	52645.2	70992.4	75606.8	78364.9	85134.8	61444.8	137076	60783.6	95403.2	63070	64812.6	74764.9	96342.9	69273.7	69598.8	103413	52917.3	81411.2	89850.3	134968	40415.2	50434.7	52599.4	74004.9	61145.1	46401.1
PCDH18	92436.7	110520	102697	86430.8	130171	78513.8	94536.6	92817.6	109192	87433.7	65861.3	92095.1	99721.3	63613.7	74019.1	112606	85149.3	134374	91489.1	93576.5	119123	89657.4	99890.6	104824	76985.9	112236	98090.5	77800	84897.9	118994	83596.6	105711	101108	75020.8	86854.5	160144	90094	105930	101004	120944	65454.7	91692.4
PCDH9	75679.9	66553.9	64502.6	68340.4	65578.6	70096.8	78279.7	67430.6	90913.6	76853.9	66226	51279.4	59878.6	73972.2	52034.5	53105.8	63357	60396.4	65131.5	58053.8	59349.8	80197.8	40115.3	82100.3	103852	84974.4	23370.2	50335.6	68052	71492.4	58324.7	54765.5	41711.7	56556.1	42890.3	22863.6	65106	30495.3	73170.8	72736	63574.9	73420.9
PCDHGC3			35418.3	16232.9	48769.9	8269.5	13516.5	12128		24584.1	22723.3	20518.6		16607.7		5343.96			16214.1	8793.75	9331.19	5756.59			17712.2	3924.94		8072.01	21439.4	6229.25	32200.7	38316.2				15302.7	9726.48	12333.1
PCK2			52806.3				42818.8	60330.6		67951.2			47667.9	19780.1	81133.5	20570.3	24973.1	61038.1					71773	64621.9	40454.8	56473.5	54999.5			38955.6	97677.8			62893.5	53875.4	26060.7	20089.6	42202
PCMT1	19951.4	13310.8	25675.5	12450	60390.6	76259	9989.27	20167.2		25119.7	17706.3	9154.48	21062.5	9184.37	12999.6	26213.6	6862.01	23018.1	38987.2	28625.4	28039.2	27525.3	36347.9	19548.5	21330.2	23733.5	6536.05	11445.1	7847.05	11374.2	41112.9	13520.6	10353.7	28483.9	13339.1	18049.4	8330.1	11446.5	21984.7	50689.5	18102	29365
PCOLCE	3.56E+06	1.48E+06	2.33E+06	2.52E+06	1.41E+06	1.85E+06	1.78E+06	2.01E+06	2.33E+06	1.89E+06	2.14E+06	1.77E+06	2.77E+06	1.52E+06	1.94E+06	1.66E+06	2.19E+06	2.23E+06	2.46E+06	2.04E+06	1.99E+06	1.88E+06	1.48E+06	1.44E+06	1.72E+06	1.06E+06	898606	1.51E+06	1.44E+06	2.22E+06	1.81E+06	1.67E+06	1.63E+06	1.41E+06	2.25E+06	2.05E+06	2.05E+06	1.67E+06	1.14E+06	2.19E+06	1.80E+06	1.62E+06
PCOLCE2	25386	29588.8	44895.3	32701.4	12695.7	28999.5	35316.8	22158.7	33955.9	16372.6	32252.5	22689.8	22108.2	8019.9	19144.4	38756.6	26059.3	18233	39480.1	32177.5	18326.4	23260.5	21375.7	24390.5	33351.2	12334.2	20314.7	26048.5	30210.3	25145.4	16332.5	32169.5	20497.9	16550.9	16786.3	32377	21217.9	20882.3	26395.2	21139.3	16431.5	15964.2
PCSK1																								15395.4
PCSK5			13005.4													28914.5					14312.2	26414.8			9378.21							30660.3					30254.9	40978.8			39201.7
PCSK6	37512.9	52309.5	30245.2	39243.4	25730.3	41683.1	49588.5	55180.4	36770.8	15649.5	17152.9	35505	48483.1	40583.8	29566.7	28063.6	51663.4	50170.1	40893.2	32744.6	41579.2	29740.4	62210.1	51621.2	22237	38922.6	46770.6	38429.4	29298.7	30861.3	39918.8	48955.8	28775.2	37661.2	28193.9	44013		18997.7	30291.4	43946.3	43002.4	19536.2
PCSK9	1.47E+06	1.07E+06	1.10E+06	1.19E+06	1.04E+06	1.05E+06	1.58E+06	1.13E+06	1.49E+06	1.22E+06	881695	1.00E+06	1.36E+06	1.22E+06	1.58E+06	924070	1.76E+06	1.18E+06	1.27E+06	1.24E+06	1.26E+06	803154	883167	1.17E+06	974759	854377	791793	1.03E+06	1.15E+06	1.06E+06	1.10E+06	1.28E+06	1.08E+06	2.07E+06	1.04E+06	1.30E+06	827714	797378	953186	737108	1.33E+06	1.16E+06
PCYOX1	2.94E+06	2.73E+06	5.49E+06	4.85E+06	1.76E+06	6.10E+06	3.63E+06	3.78E+06	4.30E+06	6.19E+06	4.05E+06	4.66E+06	4.21E+06	4.30E+06	8.60E+06	4.60E+06	4.28E+06	3.74E+06	4.99E+06	5.75E+06	2.63E+06	3.54E+06	3.75E+06	2.86E+06	4.17E+06	3.15E+06	2.41E+06	2.66E+06	2.82E+06	3.07E+06	4.40E+06	3.03E+06	4.33E+06	4.73E+06	4.45E+06	4.51E+06	3.99E+06	4.07E+06	4.29E+06	3.89E+06	5.96E+06	4.10E+06
PDCD1LG2	90558	60924.6	44240.5	37894.6	100026	73546	48553.6	80231.1	69194.9	58740.1	69868.6	51166.2	85939.8	67405.4	75474.4	72362.8	64303.6	65874	59521.1	59968.9	51661.4	70360	75438.6	65788.6	70462.9	79693.6	57528.6	59458.3	40824.1	84119.4	63167.2	46349.1	61114.3	73754.6	60615.5	71790.5	67995.3	82700.4	55091.1	53631.1	59072.3	43095.5
PDCD6	41218.8	85127.2	67148.2	78795.8	201563	67564.6	72387.1	86901.7	42302.7	90508.7	69898	48184.9	85465.2	77409.6	229890	114282	74690.7	90130.2	105287	82311.8	91980.7	81818.6	100609	112983	106025	103565	68357.2	82842.3	88769.9	90026.3	94078.7	88821.9	96533.6	109069	119745	116492	96173.7	105857	87038.8	105413	84198.9	72694
PDCD6IP	23410.4	9204.42	21861.3	19946.7	86852.7	87143.5	22216.3	16575.6	9822.72	21245.3	31896.6		12105.7	15797.5	15927.2	22872.9	12967.8	18228.8	23894.6	25242.3	36374.4	25396.9	46970.1	28789	25511.8	27767.5	15645.1	17766.9	13434.7	8880.28	30742.3	38314.4	25684.4	29090.1	41944.8	30896.5		22713.8	10684.5	42574	13829.8	21783
PDGFA	67143	96965.4	56725.9	96144.2	58691.8	52198.1	131965	101846	80928.4	59271.8	28305.1	50443.8	44090.1	42353.5		23580	7499.37		51952.4	44331.2	29613.8		82437.3	107084	89435	125463	86939		60292.4	53634.7	94751.4	113541	46490.1	11126.4	24964.2		32340.6	38011.3	75281.4	89081.8	19915.7
PDGFC	12640.7	13516.1	25459.2	15985.4	37699.2	27782.4	17753.9	11990.4	20501.3	30193.2	11116.1	11623.5	12691.8	11024.4					12142.2		10394.9		16771.9	21004.1	11687.9	20312.3	24127.2	16835.5	18578.7	19587.1		22114.1					13120.4			23881	19906	16742.1
PDGFRB	145719	101138	76265.9	151067	197793	200116	138261	172717	108756	140477	179318	142753	168441	191552	98942.4	86732.1	62223.4	139187		103933	186965	65717.4	115269	304498	104341	199509	90789.7	91970.2	89529.8	165863	130187	151270	55072.9	192459	195040	169406	112327	118977		26513	160781
PDIA3	1.80E+06	2.23E+06	2.52E+06	1.76E+06	2.14E+06	2.31E+06	2.01E+06	2.04E+06	2.19E+06	2.17E+06	2.18E+06	2.23E+06	2.26E+06	1.90E+06	2.19E+06	2.22E+06	2.24E+06	1.95E+06	2.22E+06	2.63E+06	2.40E+06	2.17E+06	1.92E+06	1.91E+06	2.20E+06	2.20E+06	2.03E+06	1.60E+06	1.70E+06	1.92E+06	2.27E+06	2.25E+06	2.29E+06	2.61E+06	2.09E+06	1.76E+06	1.91E+06	2.79E+06	2.14E+06	2.54E+06	2.04E+06	2.07E+06
PDIA4	136455	109707	87045.6	78552.9	96562.6	114941	109857	115430	92510.3	101502	110630	95494.9	96397.3	110146	132819	81941.8	111675	97518.9	93571.1	95201.3	107582	103280	125139	103780	88325.6	91149.2	95522.1	84251.5	105614	115071	95144.5	111325	95574.8	119259	100576	107415	117576	120657	72995.2	121517	111567	140959
PDIA6	59640.2	83019.2	81464.6	52096.2	75709.9	84274	63088.9	90501.6	63672.4	115126	62879.2	85790.1	70470.9	50742.1	81568.9	60954.3	55666.6	68004.7	137074	126438	101384	87863.9	85086.6	65347.9	62122.4	80502.6	75835.4	72878.9	56222.5	47412.1	71109.4	75303.6	63905.6	69359.1	94008.5	77440.9	59248.6	77061	97530.4	168638	74291.3	127652
PDLIM1		399776	118106	38617.2	118733	66376.8	67844.5	86485.5	74770.9	243858	42150.2	70121.1	124223	80768.1	141991	210961	78817.8	436978	821970	920315	652217	526262	92894.1	50380.7	103548	94345.4	284179	42252.9	33170.2	60495.7	87174	108958	68100.8	42758	113726	153589	83328.1	54301.3	628626	1.02E+06	220252	560038
PDLIM7		223644	124129				85858.4			181353					123452			237138	311234	441462	337986	257992	94628.3	109593	107338	99830.7	137014					106050		128069					259337	390044	204830	236914
PEAR1	74104.3	50798.4	68889.3	77968.7	68189.2	62887.1	74589.2	75186.8	82727.5	91027	71032.8	73944.1	80413.6	73134	89755.6	95229.6	103036	96736	84775.2	101113	104730	74213.9	68062.4	103427	78074.8	80547.6	62042.3	64335	51216.6	98327.4	96699.5	73578.9	50281.4	63299.7	67573	52812.7	61195.7	67977.8	81599.4	84034.9	56421.9	54092.9
PEBP1	118888	97145.4	131147	51177.8	322070	304046	70265.1	70979.8	45723.3	123780	101469	69878.6	101280	51697.8	111581	103967	56422.3	88082.5	186240	226563	221489	123994	140476	92209.3	113383	108721	87136	57607.3	36005	59797.8	189007	100257	58339.2	118128	86142.5	83684.1	64453	97914.2	121153	214101	84820.7	147875
PEBP4	989861	665267	670155	556732	249588	336872	467638	892784	592685	265230	971340	731640	984304	344604	319801	227189	324653	855968	387097	428188	774762	343003	343075	456283	916030	539216	341361	604504	262248	436052	230801	431680	342384	141641	492519	359468	760230	300901	545387	727001	388578	760307
PECAM1	84427.1	86143.2	63135.7	91687.7	92173.8	78399.7	77294.1	94780.5	81821.2	73647.5	79887.9	75952.6	79955	78061.2	68568.8	78708.1	89265.3	92289.5	88076.3	127855	72341.5	69893.4	83768.9	78182.5	77672	81320.8	82233.1	97847.3	69778.6	78063.1	89300.1	87017	62702.2	78488.6	61185.9	66471.2	77369.4	77922.9	79981.9	85379.2	64130	52297
PEF1	38764.8	36557.9	40720.8	36413.1	58408			33535.1	37463.1	47301.4	32852.4	31797.2	46424.6	54932.9	61323.1	43599.9	39914.8	42060.1	53277.6	54040	33995.9	61248.1	29450	31032.6	45972.7	52098	28937.4		37242.2	39721.5	55978.4	27558.6	50332.2	64711.3	52112.9		22788					33513.1
PEPD	700813	744158	754786	884757	822025	606810	732027	689447	607751	583704	1.03E+06	787704	1.14E+06	632729	831179	1.10E+06	847199	851312	783119	736015	693044	1.09E+06	734569	688640	956480	906052	765079	706637	1.11E+06	1.03E+06	731180	687961	1.33E+06	920305	853309	766845	888375	802193	1.23E+06	934070	758728	921850
PF4	1.60E+07	2.09E+07	1.83E+07	2.68E+07	1.47E+07	1.89E+07	4.03E+07	2.70E+07	2.18E+07	1.27E+07	8.19E+06	1.64E+07	8.02E+06	1.91E+07	1.13E+07	1.09E+07	2.95E+07	1.44E+07	1.00E+07	2.26E+07	1.14E+07	1.75E+07	3.47E+07	2.49E+07	2.24E+07	3.86E+07	1.73E+07	2.71E+07	1.41E+07	1.09E+07	2.56E+07	2.27E+07	1.03E+07	1.07E+07	4.14E+06	1.51E+07	2.31E+07	1.13E+07	1.28E+07	2.53E+07	1.06E+07	8.31E+06
PF4V1	327623	397736	497023	987693	344671	305850	1.56E+06	591514	830284	532930	197791	653587	232636	507537	181858	144842	576274	500966	360303	379855	427243	253362	658939	849619	847544	943701	626761	252123	541618	656909	906895	190852	200676	133369	146040	535531	519564	331383	369370	248950	447288	509855
PFKL	151749	95249.8	95861	120042	184027	169615	112921	122522	93710.7	139566	127116	109132	179070	130126	127497	144287	152271	155967	165438	100769	138361	154890	117774	122409	222885	173786	113225	126691	133324	142115	139997	100630	190331	174156	121819	79306.6	122465	165970	121817	153828	111138	103541
PFN1	391491	1.82E+06	923767	513093	959760	876944	696712	681441	568055	1.11E+06	770486	705962	788420	463074	895401	1.28E+06	826240	1.79E+06	2.83E+06	3.42E+06	2.49E+06	2.67E+06	903995	544218	628972	730575	1.39E+06	537138	844678	427586	677009	907323	477022	516729	578910	804441	626684	652128	1.81E+06	5.41E+06	1.68E+06	2.85E+06
PGAM1	76586.9	85863.5	60707.6	45162.8	145160	114857	60899	68286.6	49578.3	65386.1	67877.6		55568.3	56000.9	116849	112495	79493	85977.8	110240	106035	84333.9	144232	84055.9	85259.5	68807.9	67623.2	67323.9	88763.7	74683.9	83193.5	91757.8	71764.1	64615.8	79443.1	120530	70016.5	84009.8	74110.3	83613.5	178049	103809	142618
PGC	63308.6		69837.1			90985	103685		57217.5	146584			79351	35162.8			47736.5		185147				86893.7				57069.6					170155				118320			70709.3	86823.8	69940	89411.5
PGD	105833	137132	123669	82974.8	415810	449071	119542	135074	89915.1	118264	140809	75227	111051	80019	135357	165608	167434	170093	242059	211541	219388	234366	197684	156088	162438	106644	92984.8	99803.2	258665	80093.1	234461	175238	97575.4	235409	125223	122949	100763	179106	137073	305897	233687	279772
PGK1	196221	245019	233463	158612	779748	758291	179616	192582	157048	221616	307529	163530	270997	154164	333039	324122	208455	219881	457008	430289	445332	354859	334698	292226	217646	281420	291690	160248	272791	190925	401063	297272	184086	337247	235371	198929	163988	248482	289377	808448	277116	534465
PGLS	40537.4	36689.6	32381.5	58106.3	111458	105599	8274.99	18800		52401.6	21115.8	13502.1	27366.5		28803.3	34845.3		18152.7	82213.4	82343.4	87394.3	49285.1	46422.3	41753.3	35280.5	54109.7	17259.5	16350.2	31291.2	37027.4	45094.9	48223	30379.6	31473.8	45787.5	13337.5		36827.3	60352.3	127233	31905.8	72900.2
PGLYRP1	192398	362040	124062	129651	356010	139152	372324	273152	139046	150773	91323.1	69398.1	102345	81141.9	58754.5	80286.8	235808	95174.8	155530	203660	310142	193921	320319	207997	92154.6	57297.6	163492	115779	387006	112050	97682.5	191626	68935.5	19016.2	59780.1	140606	131059	262101	206311	651710	346918	427313
PGLYRP2	3.16E+07	2.56E+07	2.62E+07	3.59E+07	1.08E+07	2.55E+07	2.76E+07	2.67E+07	3.90E+07	4.37E+07	2.40E+07	2.92E+07	3.03E+07	2.77E+07	2.87E+07	2.93E+07	2.49E+07	2.31E+07	2.65E+07	2.83E+07	3.18E+07	3.72E+07	2.39E+07	1.46E+07	3.19E+07	2.47E+07	2.39E+07	2.85E+07	2.00E+07	2.37E+07	2.60E+07	2.46E+07	3.23E+07	3.10E+07	3.12E+07	2.28E+07	2.53E+07	2.03E+07	2.86E+07	2.65E+07	3.18E+07	2.35E+07
PGM1	182945	110269	170733	120139	87138.4	73741.8	85330.3	158319	94482.5	95156	77873.3	72725.1	135606	168332	179887	96207.5	89934.4	100884	118497	106710	69107.1	140699	100619	112155	133210	122632	145391	100538	88272.4	78933.5	57615.9	91719.7	83949.1	115148	102983	36414.9	76457.2	62320.1	99723.1	123985	95578.8	91775
PHPT1						29582.5				12544.5		9127.99									15008										10517.3			9770.18		3268.88				21373.8	5593.42	8876.64
PI16	874997	748578	745365	1.10E+06	535259	582051	720679	556287	1.19E+06	310331	1.09E+06	488026	1.20E+06	787810	321628	1.25E+06	1.11E+06	825490	921408	1.18E+06	1.54E+06	693370	707066	1.07E+06	942337	903457	466163	693527	523165	1.22E+06	1.03E+06	946407	677566	433361	1.04E+06	710463	1.02E+06	550889	478198	572877	355827	546276
PI3	179077	122534	19589.6	41264.8	72737.1	118048	78765.3	106534	42557.3	91975.7	78481.2	25373.4	52549	26008.8	32579.3	33624.4			35034.1	31603.5	42409.2	74613.8	132687	265665	55307.7	37843		43883.5	31282.6	22947	37117.8	101360	50153.9	35339.2	52260.2	311687	97491.3	83967.1	63693.1	56886.1	42521.5	140675
PIGR	2.78E+06	661185	725367	2.09E+06	1.83E+06	1.67E+06	1.25E+06	1.20E+06	1.08E+06	1.33E+06	258217	266250	182838	661139	491954	740429	332116	363143	615207	852253	188535	882817	5.08E+06	880373	829143	425729	1.18E+07	2.17E+06	605915	309003	372331	781640	254536	162829	9.24E+06	785716	253468	1.36E+06	394299	466886	1.47E+06	335348
PILRA	33040	13045.6			20174.5	81627.6	87259.9	33526.7	20141.8	30819.6			16788.3	19892.7			32343	36383.6		24347.9	38871.4	20155.5	29089.7		23900	24991.6	19745.4	20335.3	47767.1		27155.8	22164.8	28725.2	31741.2	36131.3	45893.6		20798.3			31512.6	34265.1
PIN1		8808.02			6068.47	10508				4057.87										8277.51	10666		6897.79		7417.27						8014.58			4886.56					2985.43	10962.8		3349.32
PIP							12528						9021.19				9570.28		7730.67	14538.1	15114.3	11716.9	20166.4					22744.4			14038.8	12190.5		11394.2		24719.9	10830.4	14644.4
PKD1	32179.3			45099.4			44636.7	40473.1	40910			27467.5	44152.1	34006.2		30527.5	29134.4	29826.4	35764.3	26771.3	25140.6	34390.5	35490.7	41752.4	27161.4	38808.3	39156.7	39826	27772.2	24734.7	28546.6	42670.4	21018.7		21833.2		36447.8	23395.1		30159.4
PKDCC	9263.94	7293.52	16854.2	9848.31			26810.8	9923.58		22810	32804.2	12477.2	7950.57	9120	15151	16426.7	17730.4	22513.1	18183.2	13095.2	10244.4	7721.15	16451.1	15319.5	16347.6	16261		13144.7	16943	16488.6		18007.2	9694.96		16205.5	34352.9		27908.1	13379.3	13706	6643.47	12271.7
PKHD1L1	130608	66921.8	134710	148445	129482	192999	104875	125352	132671	134992	127939	128725	155035	116557	85963.6	115457	170644	142586	111843	171666	130606	131323	183838	179861	134254	103017	69839.2	94150.1	75968	102966	149599	157526	100052	149282	114370	115938	143297	116009	124781	141843	123526	131028
PKLR				14486.7	46904.9	90226.6				18724.7	45662.9				19430.8						11621.7		39055.8	31501.1	18150	34270.7		15181.8			54786.1	39538.7	40336.5	37682.1					51438		19645.8
PKM	247152	458602	324293	331260	379070	413717	339754	423759	293983	374499	335230	375526	381055	330916	359106	484566	553150	444906	454603	511895	560385	514426	300144	344301	351784	382090	380832	329514	466829	321095	407763	377717	393597	413084	364358	294231	292600	314003	333039	558862	452241	490306
PLA1A	73677	49672.5	56336.3	56279	61086.8	70075.4	74120.8	53252	63635.3	45375.8	79275.5	31150	71412.8	95165.8	82834.9	64989	91113.7	52210.1	58716.2	105063	138204	99255.3	67500.5	58511	65980.4	55138.6	101056	82723	69916.7	57579.8		69063.6	96365.2			71243.6	68066	121498	99332.7		65834.3	46847.6
PLA2G12B	19513.8	12605.9	32646.9	34627.8	11179.8	28318.3	16219.4	19213	26999	29412.5	21890.7	26263.1	29335.6	46136.7	59749.1	48430.9	56170.5	40492.9	48808.5	40571.8	32064.9	56449.1	16493	36438.6	46077.5	24244	78819.9	44878.6	23424.2	23626.7	26814.7	20719.7	37150.9	53467	28948.8	53264.2	59354.7	31631.7	49976.5	27284.5	32782	37175.6
PLA2G15	105495	56500.7	46184.8	104198	63212.7	57925	79657.5	76336.3	119453	58001.6	39193.7	67547.8	79740.2	92961.2	98528.1	86778	102888	73233.8	55612.2	95255.7	62163.6	103941	114754	100815	86295.1	93347.6	101933	63266.7	58388.9	87964.4	93728.4	120704	104140	104243	95869.9	102913	86316.5	127086	102264	71410.1	96885.5	83214.3
PLA2G1B	30938.8	14535.1	24504.8	10780.2	7698.75	38128.3	14259.9	13875.8	16902.9	17823.8	20509	16727.6	17709	11727.2	14852.3	5132.6		13197.5	30205.7	26630.9	5662.17	7934.32	12274.5	10056.1	30668.9	8160.22	10979.4	12968.8	17457.5	30041.4	16783.3	21008.3	15739.5	3877.64	156238	14594	22297.9	10176	14225.7	25194.8	16904.7	20773.9
PLA2G2A		3929.43																									3317.43		3775.95	2846.79		2667.83										4151.87
PLA2G7	1.00E+06	392980	1.31E+06	949306	622106	2.35E+06	1.05E+06	666141	1.14E+06	1.36E+06	1.45E+06	518905	1.21E+06	3.10E+06	1.43E+06	1.09E+06	1.00E+06	507179	1.27E+06	1.12E+06	845528	975343	785480	1.36E+06	1.66E+06	1.36E+06	653753	976139	1.29E+06	942485	687405	1.18E+06	1.13E+06	948781	966019	496629	941085	2.20E+06	686934	882640	1.55E+06	822064
PLAT	26485.4		27663	31484.7		38887.9	33825	44262.9	30318	32360.1		30704.3	56042.9	36521.9	42543	33927.9		31520.7		10491.2	22183.3	29915.1	32184.5		25045.6	39282.5		29122.9	29669.6	22432.4	24519.1	27298.2	37811.7	35572.9	29997.3		36500	43946.9			21918.3	27626.3
PLAUR	13518.6				26098.9	27489.9							5145.7		10279.5	4978.98	18140.9	22849.1	24522.1	26717.3	30594.8	11395.2	27888.6		10260.3					24551.1	7511.33		8656.61	4104.1	20142.3	37173.3		10373.3	12977	47804.9	11859.7	20038.9
PLBD1		8628.86			12515.6					13478.8					27100.2		20953.1	37989.7	34071.5	47339.9	73371.1	47957.2	44369.2				35802.5		17250.3			9130.83	14655.7			43207.7	28853.9	38705	27280.2	113126	47559	82947.8
PLD4	48681.9	21625	37988.4	44837.9	30031.3	30638.3	28289.4	25554.6	37354.8	16453.3	75525.4	28517.8	44220.6	44780	13273.3	28822.9	35162.8	42623.4	61100.1	46626.9	33453.8	26826.1	31091.2	39535.7	43723.8	41118.2	29615.1	16016.7	25064.4	29859.7	35043.3	22265.9	33027.6	9675.05	23266.4	17633.9	43446.8		24871.8	20901.5	20551.9	23699
PLEC		8371.16								7056.61									9411.11	19418.7	17565.7				9827.2							4752.81								28847.9	5542.87	19222.1
PLEK	110035	826633	398518	195037	340957	306233	147078	220447	277793	940866	207655	319951	348209	186252	228538	571877	128966	568375	3.11E+06	3.20E+06	2.14E+06	1.56E+06	342654	172336	467686	409964	917750	154001	113853	224281	348568	490609	262661	270845	208928	152443	159787	66964.5	2.13E+06	4.41E+06	549434	2.63E+06
PLG	3.30E+08	2.41E+08	2.47E+08	2.99E+08	2.08E+08	2.72E+08	2.76E+08	2.34E+08	2.67E+08	2.71E+08	2.42E+08	2.53E+08	2.41E+08	2.62E+08	2.38E+08	2.32E+08	2.54E+08	2.48E+08	2.55E+08	2.53E+08	2.24E+08	2.57E+08	2.54E+08	2.54E+08	2.73E+08	2.39E+08	2.25E+08	2.46E+08	3.04E+08	2.41E+08	2.39E+08	2.69E+08	2.27E+08	2.38E+08	1.74E+08	2.46E+08	2.69E+08	2.35E+08	2.55E+08	2.56E+08	2.01E+08	2.26E+08
PLIN1			7991.47	10076.4	7851.89		16238.8	12029.4		4852.49				6989.18	18797	5525.94				5376.5				6161.25		4562.02				5721.16				6302.51
PLIN3	45528.9	26721.2	36153.2	23896.1	42481.7	47454.1	24175.3	33144.2	24548.3	18013.4	37282.4	18709	23840.8	21203.7	21354.6	31543.7	28860.2	36778.5	24103.9	15714	42069.7	33114.2	26098	34767.3	31708	31693.9	15611.4	20806	49682.1	25960.4	20618.1	13154.8	31929.5	27804	106294	29368.8	27326.6	35331.8	17886.2	26338.2	35741.1	38933
PLOD1	19204.5	13518	29374	23395.8	20620.2	30667.3	33317.2	34061.3	21150.9	17529.8	24908		33111.3	29062.5		30780.2	25578.5	49720.7	39520.3	26459.4	39995.4	28320.1	24068.9	22199.5	30662.8	25156.5	30157.5	22286.8	20040.1	23030.1	39845.5	25978.7	36054	35090	28798.2	41071.6	36176.4	26170.5	22565	36320.1	31298.9	25240.2
PLS1	150191	250595	186020	326077	697451	246071	292010	312193	207390	260127	386829	302660	179582	284725	213997	336636	396714	239211	262168	221136	278217	428551	189245		435396	352330	362673	359239		519338	210476		434116	232195	328862	186081	126296	419524	333670	445175	225841	239334
PLS3	69597.9	42700.9	52294	85892.1	83722.3	34347.3	40531.6	60716.8	68274.4	58178.9	68898.2	79871.7	111681	73675.2	89743.8	93365.3	58649.1	63567.9	56912.8	72423.7	90082.3	54341.1	35229.1	71483.3	84327.3	63822.5	59256.2	49893	65542.1	123000	56156.4	72031.9	90100.3	82344.3	71309.7	74956.7	62753.6	66520	73504	51535.7	77309.6	53181.9
PLTP	8.95E+06	8.26E+06	9.64E+06	1.13E+07	1.15E+07	1.22E+07	1.56E+07	8.53E+06	9.16E+06	1.20E+07	1.02E+07	8.79E+06	1.33E+07	8.52E+06	1.11E+07	1.02E+07	1.20E+07	1.33E+07	1.04E+07	1.10E+07	7.87E+06	1.21E+07	1.39E+07	8.83E+06	1.36E+07	9.51E+06	8.61E+06	1.12E+07	1.13E+07	1.12E+07	1.25E+07	1.10E+07	1.28E+07	1.07E+07	1.01E+07	1.83E+07	7.56E+06	1.61E+07	1.04E+07	1.30E+07	9.77E+06	7.83E+06
PLXDC1	27170.9	16617.6	54380.8	42789.2	33463.4	31815.4	19375.7	36740.4	39231.4	13104.4		56870.9	43872.5	33816.6	29939.8	72984	55388	40342.4	45714.3	48058.8	71183.4	31928.5	25857.8	21721.9	46679.2	41075.2	20320.4	32661.4	41935.6	47794.5	39147.5	47965.2	39833		21629	28562.9	50343.1	26961	25543.8	17320.8	12396.7	27878.8
PLXDC2	373388	445027	473924	358749	480882	426438	490693	459059	445904	524494	591073	589433	729806	635324	659804	875226	752740	745891	675977	860856	888060	603607	503524	480112	470185	667098	359734	363457	402599	695889	714895	605212	683218	872897	1.04E+06	598105	686723	524402	426279	662396	559942	391639
PLXNA1	436532	381810	307184	455450	284960	478717	384903	352623	418347	349001	475998	447321	390612	428816	539718	498067	401227	262217	297762	311501	362821	495961	372323	234449	285391	370840	390341	306221	373042	232786	334689	362045	287135	314996	264240	361809	385740	319934	449200	381857	420065	373149
PLXNB1	342751	198920	306163	265909	242941	343165	224425	309656	284254	456721	193420	264105	333225	231305	358256	262660	276613	245075	211837	230447	367415	285705	281352	226235	256850	269213	259659	260225	162374	290127	300203	235644	234140	266015	258498	217022	257340	217443	238980	374156	320435	243921
PLXNB2	261420	156693	298026	249914	182655	193389	242897	251327	214301	302352	263093	167520	184200	251244	259457	231320	201453	232989	219681	209955	280489	168979	214120	213944	250939	216739	188833	270573	243095	221776	220323	235209	209698	227611	195842	251819	259580	276719	166357	185147	253601	243957
PLXNB3	28344.9	26291							16016.4	16369.1		21445.8	8103.46	23701.3	14480.2	12879.7		19646.7	21389.4	28479.1	12382.7	19405.9			17942.2	21836.7					11530.6							18515.1	17121.4	24979.7	8491.6	17194.3
PLXND1	140734	98633.2	79154.6	135371	123938	126494	78718.1	140523	112191	87225.3	118812	116032	142077	147346	127385	149060	150164	146430	133164	144581	150924	141639	124088	95426.9	98611	126362	90959.3	93552.6	113514	135371	134396	116360	107345	119688	133820	109492	123206	95242.1	150804	113309	105272	125831
PM20D1		44699	95316.1			137540	114912	358803	69681.9				114741								41692.1	209051		38987	154629	52789.8	69581				139973		150406			100143			81923.6	79298.1		209863
PMEL	41098.8			29372.8	35956.8	18481.6	34230.1		28495.7	42115.6	42037.8					31998.8		57976.9	96025	42725.3	42296.4	26968.3	18033.3		40801.7	38835.6		12892.7	25628.3	32525.7	12732.4	23312.1	26113.4			19830.5	30327.4	21237.1	45025.8	27209.7	22691.1	46335.8
PNLIP	90758.3	35958.2	35015.7	48092.7	11819.4	45679.7		55519.8	33187.5		60493.3	40658.8	32489	40456.6	41986.4			55785.1	44286.3	64777.6	36253.8	34843.6	23849.3	17720.3	47203.6	21915.1			24167.3	41062.2	43600.5	21703	32525.7	27627.2	68173.2	42035.8	50843.8	39136.4	53098.3	54491.6	53265.6	66624.6
PNP	171989	120589	196702	75769.8	916781	1.03E+06	111143	139955	74134.7	178296	350953	104585	210026	46397	100654	248423	48300.5	77249.7	130306	121965	229918	123496	424038	256252	156553	255211	128913	157185	117519	70819.9	540041	272486	112164	348328	54873.2	153466	108376	164655	88164.5	186236	127814	110099
PODXL	493188	346975	278543	415974	327306	288840	320396	541445	597720	636254	572079	431866	677161	540112	399521	558780	585284	583999	735813	574620	554670	468313	429017	362047	399441	420740	380504	223955	366940	460143	523659	416626	382636	445235	1.83E+06	480914	687972	521579	396131	427348	782993	355332
POMGNT1	79658.9	32036.1	68793.9	62192.9	58366.2	40439.2	45150.5	55557.7	54883.8	47814.9	44626.2	70288.1	85013.8	78226.6	53658.6	90453	80690.4	70494.4	75639.9	65984.1	56183.6	79501.2	55472.5	50459.8	45824.4	39659.3		63982.9		47200.6	58854.2	55837.6	82023.5	76074.7	84998.4	76087.1	58366.1	72707.5	58038.4	77769	65858.4	46985.4
PON1	7.84E+07	5.99E+07	1.49E+08	1.11E+08	5.38E+07	1.06E+08	7.02E+07	1.06E+08	1.20E+08	2.11E+08	8.38E+07	1.54E+08	1.08E+08	1.30E+08	1.31E+08	9.31E+07	1.21E+08	1.15E+08	1.10E+08	1.23E+08	9.19E+07	1.47E+08	7.75E+07	7.97E+07	1.14E+08	9.23E+07	7.49E+07	7.92E+07	1.05E+08	8.09E+07	8.51E+07	1.05E+08	1.00E+08	1.51E+08	9.36E+07	1.36E+08	1.16E+08	8.59E+07	9.27E+07	1.10E+08	1.43E+08	9.11E+07
PON3	1.30E+06	1.85E+06	2.92E+06	2.56E+06	2.17E+06	4.61E+06	3.64E+06	1.68E+06	2.84E+06	5.56E+06	2.84E+06	4.41E+06	3.15E+06	1.80E+06	4.61E+06	3.58E+06	2.15E+06	3.74E+06	1.99E+06	4.34E+06	2.99E+06	3.63E+06	2.07E+06	2.53E+06	3.28E+06	2.49E+06	1.84E+06	2.14E+06	1.49E+06	3.37E+06	3.52E+06	2.96E+06	2.34E+06	3.40E+06	2.48E+06	3.25E+06	3.24E+06	3.71E+06	2.98E+06	3.27E+06	2.54E+06	2.20E+06
POSTN	600687	768364	536055	454434	464904	472111	566511	861300	629349	600369	569246	480008	321830	430283	841212	704558	447704	540206	551274	481119	515437	368092	459403	581834	546663	1.67E+06	509032	539734	547293	1.40E+06	429562	871587	740859	330338	1.27E+06	651224	1.06E+06	761526	490736	547170	519091	451990
PPBP	4.46E+07	7.64E+07	6.57E+07	5.77E+07	6.96E+07	6.21E+07	1.23E+08	7.53E+07	7.70E+07	4.90E+07	4.84E+07	9.31E+07	6.07E+07	7.94E+07	5.28E+07	6.33E+07	1.03E+08	8.22E+07	6.55E+07	7.36E+07	5.92E+07	6.03E+07	9.47E+07	9.35E+07	6.62E+07	9.05E+07	9.19E+07	9.47E+07	5.74E+07	5.05E+07	1.39E+08	8.46E+07	4.69E+07	5.55E+07	2.35E+07	6.56E+07	9.15E+07	5.67E+07	6.40E+07	1.08E+08	4.46E+07	4.63E+07
PPIA	378768	1.20E+06	607684	223622	1.92E+06	1.61E+06	386036	352304	370273	1.01E+06	480362	295258	627560	230762	587354	817072	383676	969043	2.02E+06	2.57E+06	2.14E+06	1.46E+06	806384	596001	594345	674873	981655	369994	383880	378514	805549	680153	429277	713680	605314	490638	286802	436813	1.22E+06	2.38E+06	681744	1.74E+06
PPIB	340615	993607	457194	358936	328500	525278	493742	348367	353488	580835	425764	508872	502269	469185	443993	503790	353318	822694	1.45E+06	1.48E+06	1.31E+06	1.03E+06	416165	687869	642008	324072	646374	404571	359870	298424	798777	450183	407184	323838	393408	529838	450218	465513	1.20E+06	1.84E+06	501990	1.37E+06
PPP1R7	35975.4			6947.44	34139.9	142897	83176.7	12444	16367.4	29069.4	95735.3		23304.4	52088.5	43734.7	43107.2			64041.2		21857	22681.1	27247.1	9835.39	25197.5	9808.55	33936.4		8485.15	8990.58	35755.5	23956.2	32036.4	50043.2	47950.4			39221.9	26799.4	38301.5	30565.2	14472.4
PPP2R1A	144200				261521	249461				120944	365732									348473	356481		294057			102919			226787			183106						433683
PRAP1	71489.7										174800	142889		164059	141797	153577	139962	177436	91324.5	224555	138604	113270									255905		90213.1	134759	163685	481056	304079	107684	150691	135405	212083	182039
PRB4												18835.1	23151		20951.3	29607.7	38527.7	30589.7	26410.2	72416.1	20943.6	28773.2									38578.8		26912.5	17522.7	25917.1	39081.8	46063.5	28142.9	52087.8	36457	35278.1	27450.6
PRCP	264788	176778	163833	252561	144175	174437	138118	246564	194234	162260	208233	268903	178762	329283	209985	236924	328913	229606	243440	214423	311645	240317	213122	229441	294529	265413	201410	187580	266444	185806	204552	127763	232775	265198	165785	254265	268367	159736	257152	154439	193639	195275
PRDX1	168812	87523.3	177334	94292.9	693682	722831	139801	94533.7	87806	143130	266838	138931	181711	123285	197545	221636	100333	112266	185718	117643	210601	135889	269422	237425	191153	229830	152161	160756	101782	116020	485981	207782	179154	335946	153143	167845	205427	171636	228857	195336	201726	175561
PRDX2	1.14E+06	408769	1.19E+06	531590	5.84E+06	8.67E+06	865359	802490	388076	814897	2.07E+06	465834	920582	350007	581443	2.00E+06	295196	446923	907379	506902	2.13E+06	495629	3.14E+06	2.13E+06	1.10E+06	1.56E+06	591868	1.14E+06	542616	423822	4.50E+06	2.05E+06	764336	2.77E+06	386652	1.53E+06	711848	1.39E+06	557854	879791	478637	568068
PRDX5	55222.2	124324	98490.2	44658.3	111169	123004		59726.6		134630	73004.6		71138.2	54188.9	96632	95588	90596.6	133043	249746	362239	192590	195898		67388.8	70122	70545.3	100195	44674	93681.8	45525.3	111527	57787	63278.8	101143	62795.4	111557	56961.1	104870	184916	375051	128176	206839
PRDX6	351042	77155.9	444429	133493	1.24E+06	1.69E+06	190337	176313	106542	261566	509275	130659	278330	117190	197191	424818	68775.9	124691	254336	208386	303528	178371	576372	297771	348204	443418	229472	223488	137936	135423	512425	516219	166337	540594	93349.8	215146	102627	173979	117944	239116	124268	193640
PRELP	17281		3922.9	10668.7	8827.99	4344.46	8743.81	9246.45		9090.55								18440.1			5319.19			8102.79	10038.9		8755.91								21405.4						10881.9
PRG2	1.45E+06	1.41E+06	1.33E+06	1.51E+06	1.83E+06	2.28E+06	1.45E+06	1.52E+06	1.46E+06	1.54E+06	2.25E+06	1.49E+06	2.23E+06	1.48E+06	821817	1.47E+06	2.18E+06	1.42E+06	1.92E+06	1.75E+06	1.29E+06	2.26E+06	1.53E+06	2.84E+06	1.79E+06	1.49E+06	1.34E+06	2.35E+06	2.38E+06	1.12E+06	1.93E+06	3.33E+06	1.50E+06	913781	1.73E+06	2.86E+06	1.20E+06	1.79E+06	1.42E+06	2.02E+06	1.63E+06	2.03E+06
PRG3		31381.9	18332.9	28236.5	22907.3	57792.2	31806.6	22905.9	33280.4	16979.3	41706.5	30095.4	39033.3	17439.5	8561.95	18376.3	25745.2	9592.77	18604	25456.5	21611.1	16705.9	28000.6	47452.5	47264.6	8189.6	29519.2	35826.7	30424.2	10563.6	15552.1	42142.7	13177.1		25667.5	37868.1		19846.1	17821.5	31168.9	20950.4	37009.1
PRG4	4.09E+06	4.34E+06	4.27E+06	4.87E+06	2.26E+06	2.41E+06	2.35E+06	4.91E+06	4.00E+06	2.84E+06	3.08E+06	4.74E+06	4.22E+06	6.36E+06	5.97E+06	3.03E+06	2.58E+06	4.50E+06	5.20E+06	3.05E+06	2.45E+06	3.75E+06	4.82E+06	3.49E+06	2.97E+06	3.23E+06	5.52E+06	5.84E+06	3.15E+06	2.99E+06	2.40E+06	3.41E+06	2.23E+06	3.74E+06	2.40E+06	4.09E+06	3.73E+06	3.64E+06	5.06E+06	3.36E+06	8.25E+06	4.11E+06
PRKCSH	149167	142014	140482	110874	141441	132931	118565	178488	163985	170031	173175	139971	174415	128712	140455	99095.3	146523	151184	204610	188607	177821	115905	140072	131387	104559	103038	98583	105935	96150.3	147331	162041	118547	155080	164915	194245	203862	128025	164073	148933	215154	163646	195482
PRNP	26227.8	7588.07	14910.8		12526.5	10536.1	13847.2	11735.7	7440.81	6433.21		12735.7	22191.8	31479.2		12943.5	12911.8		20015.8	21985.2	30682.5	19970.9	3534.36	9962.99	14567.8	7315.58		11312.6		9933.49	11662.5		16126.4	27791.3	33746.6	21517.1	9647.93	19653.4	28674.7	13186.3	17151	24240.6
PROC	1.48E+06	2.38E+06	2.45E+06	2.60E+06	1.80E+06	2.63E+06	2.35E+06	1.90E+06	2.73E+06	3.65E+06	2.31E+06	2.09E+06	1.64E+06	2.18E+06	2.78E+06	1.89E+06	1.77E+06	2.07E+06	2.07E+06	2.08E+06	2.26E+06	2.23E+06	2.40E+06	2.44E+06	2.47E+06	1.78E+06	2.55E+06	2.21E+06	1.63E+06	2.06E+06	1.56E+06	2.27E+06	1.69E+06	2.77E+06	1.70E+06	2.64E+06	3.03E+06	1.63E+06	2.41E+06	2.74E+06	2.26E+06	2.15E+06
PROCR	787938	440915	492216	585742	624220	711881	522668	580265	569559	364022	669158	419812	548449	545277	557278	461424	484304	601244	564122	643825	657389	598678	1.14E+06	583197	700064	522266	332658	444732	612995	677694	595879	534730	423291	410994	782913	576049	1.46E+06	425796	457928	345704	370960	443566
PROS1	1.57E+07	1.65E+07	1.23E+07	1.73E+07	1.39E+07	1.28E+07	1.50E+07	1.45E+07	1.32E+07	1.24E+07	1.48E+07	1.40E+07	1.39E+07	1.37E+07	1.31E+07	1.38E+07	1.16E+07	1.48E+07	1.37E+07	1.26E+07	1.33E+07	1.64E+07	1.36E+07	1.30E+07	1.29E+07	1.36E+07	1.74E+07	1.65E+07	1.35E+07	1.28E+07	1.35E+07	1.59E+07	1.53E+07	1.11E+07	1.13E+07	1.69E+07	1.45E+07	7.76E+06	1.43E+07	1.26E+07	1.35E+07	1.17E+07
PROZ	2.38E+06	4.59E+06	5.18E+06	5.78E+06	1.39E+06	5.37E+06	2.80E+06	1.72E+06	3.80E+06	4.47E+06	4.30E+06	1.91E+06	3.30E+06	4.73E+06	2.13E+06	1.79E+06	2.61E+06	4.93E+06	2.01E+06	1.36E+06	2.19E+06	1.32E+06	5.52E+06	5.17E+06	4.50E+06	4.57E+06	3.53E+06	5.00E+06	3.98E+06	3.63E+06	2.89E+06	3.20E+06	2.91E+06	2.92E+06	2.32E+06	3.10E+06	2.44E+06	1.54E+06	6.42E+06	2.84E+06	3.94E+06	4.57E+06
PRPS1			8706.18		72505.4	96756.5					20152.7		13292	4686.26		30247.5			4132.28		11683.4	7051.67	12271.8	7288.68	9380.01	12379.2					45979.1	8442.24	7331.48	31500.6		9303.75		7644.45		8525.28		3310.06
PRSS1	319627	109109	206129	125646	50705.6	204802	63438	250346	117742	98467	178234	125637	156066	149269	120314	34014.5	44375.4	132910	159668	186664	92464.4	95374.1	133655	92441.4	184517	111717	54651.9	116714	180986	194499	128265	198677	141631	69558.1	152507	192245	163366	115212	187358	170753	163949	257439
PRSS2	148549	164106	118545	111164	90992.8	124069		161899		112011	129216	105885	101062	110909	82396.6	92346.4	78261	84808.3	127864	111615	75806.7	94932.6	113897	135389	105330	88816.8	82052.4	85793.4	103238	132051	99970.6	125104	68193.4		88264.5	179681	277846	62953.5	89348.4	107026	202083	181855
PRSS8	12949.4						10305.8	8154.05	6858.4	7319.86				9333.67									19060.6	8136.73	4591.07	6352.33	23679.7	3822.41	2295.33	4688.09				13407.5	52939.2						14769.4	8188.55
PRTN3	287109	2.27E+06	431375	191453	660467	507990	610297	559511	554189	1.03E+06	403697	175786	321960	385716	592043	518849	2.87E+06	1.66E+06	1.16E+06	2.41E+06	2.40E+06	1.16E+06	1.42E+06	671952	215091	206855	880661	213238	1.22E+06	392873	318194	479594	395754	271047	202985	680004	513904	1.58E+06	1.63E+06	4.67E+06	1.05E+06	2.75E+06
PSAP	253894	305480	260883	205437	313684	240712	317053	320243	353058	255694	196798	283058	178430	269615	213742	298828	250833	218481	194412	242582	257851	247038	379798	338547	187929	319050	244755	358186	208539	253428	258764	288364	268410	193170	246119	313181	276943	209763	200308	348385	217397	218091
PSMA1	7.57E+06	9.21E+06	5.46E+06	6.61E+06	1.60E+07	1.28E+07	6.41E+06	6.94E+06	4.60E+06	7.24E+06	1.03E+07	8.27E+06	7.02E+06	9.03E+06	8.77E+06	6.48E+06	7.65E+06	1.01E+07	1.07E+07	5.65E+06	6.33E+06	5.32E+06	8.10E+06	9.27E+06	8.44E+06	1.25E+07	7.17E+06	5.57E+06	7.64E+06	9.79E+06	1.13E+07	6.29E+06	1.02E+07	8.43E+06	9.01E+06	7.96E+06	9.74E+06	5.81E+06	7.63E+06	9.61E+06	9.78E+06	8.38E+06
PSMA2	182134	131675	84038.7	119532	324622	140891	109775	99792.6	94960.4	165366	130977	77260.9	112841	144731	176797	61251.7	42469.8	39365	118266	106148	57510.2	65113.6	99072.6	150146	125765	155103	106145	101613	139831	123346	118979	91188.2	175576	163056	77956.4	67613.7	101686	31138.9	92971.8	45110.2	119539	90873.8
PSMA3	241401	124056	87699.8	81648.9	312726	196934	97451.5	116210	90879.7	119374	107499	78259.7	118311	141483	173909	85714.7	29092.9	61560.5	142556	79004.9	102620	52036.3	90170.3	133563	150457	151992	58844.2	113593	100836	132718	146340	94932	133820	131768	72329.4	82687.1	89274.9	103926	101942	98474.8	114832	119856
PSMA4	172311	135652	98916.2	121710	303478	204474	112907	126101	83157.1	188066	187601	158275	178137	243280	285674	152776	136508	104684	161401	121320	139773	132272	151931	171972	174272	219447	104473	102904	147722	173167	145806	112180	207060	241263	96330.4	161743	166303	90398.8	183078	136713	289717	157755
PSMA5	151176	138861	130495	109747	332193	222085	132886	117730	80987	172092	145624	106329	117570	164059	185949	92693	63683.6	58337.6	138877	100307	110365	76021.6	135790	175982	141360	182438	108412	116094	153562	178009	176879	125012	152729	199501	86772.1	87890.1	102717	87596.7	127092	86766	139382	98826.8
PSMA6	122589	107148	62889	68936.7	213057	137303	63551.8	85652.2	35416.9	101931	103399	78354.4	119512	128664	140411	71135	47719.2	36177.8	111189	41226.4	59968.5	64931.4	86592.7	117195	119378	153422	65618.3	66289.6	98961.5	116627	116030	60443.2	109022	132729	58530.4	51984.5	101761	47097.9	103665	58432.8	132956	84166.6
PSMA7	19466.7	32374.3	20304.3	22013.7	55180	36452.2	26476.6	23976.6	11408.6	25906.9	22025	23790.6	26726.2	23923	37646.9	18162.1	14521.9		20840.5	14209.1	20818.3	21587.2	23272.3	30620.3	28674.1	35213.9	18169.5	21366.8	27985.5	26156.7	22070	15763.2	37044.1	36218.4	20418.3	15667	35150.7	7772.58	23007.6	13587.3	32810.8	16342.6
PSMB1	149319	146232	96349.4	123512	220770	176331	127988	123417	50983.7	141147	121288	82844	123721	119003	153564	58833.3	70233.8	47550	135103	70421	62756.4	79583.6	139360	160652	124380	169928	99736.4	114567	127522	146416	134737	96039.2	144692	178955	59819.5	65947.5	74125.5	59358.3	105784	83258.2	112449	80145
PSMB2	228491	173189	117211	137216	318288	222620	171533	145441	98484.6	161826	119906	108939	120247	158207	191266	94405.6	46704.4	50969.7	159319	78450.5	96110.8	87782.9	145430	180957	159593	239738	115847	121124	142409	154773	169565	113738	121051	162524	107992	104641	115957	105195	155756	131914	186262	132267
PSMB3	44085	52510.6	30666.9	28701.5	71898.3	66451.8	55442.6	26482.6	24435.8	41740.9		35317.5	49229.5	63104.4	54393.3	36351.8	17821.3	19219.1	44557.5	17943.4	84771.3	11757.8	43965.9	57938.3	49749.3	59251	49808.5	40909.9	35802.1	62324.2	72540.6	35910.9	58590	20448.5	32154	37791.9	31298.3	45312.4	34773.7	41889	59346.8	50865.7
PSMB4	83820.2	168787	92672.5	57671.4	240790	230055	113950	111789	64394.6	119734	117149	116901	120452	169125	219475	64740.5	69920.8	72145.4	92565.5	55445	80031	48468.6	98916.8	106909	148007	138547	112840	81449.8	135563	121484	163827	95673.2	153019	157087	83677.6	82552.4	119539	95491.3	80620.8	88387.2	126912	59396
PSMB5	53964	33897.8	15380.5	28889.4	64126.3	89651.3	19665.3	33411		41330.9	35364.4	25896.2	26545.5	40598.2	38974.7	15636.2		19028.3	25318.1	14152.2	29252.4	18485.9	32446.1	51166.2	44676	53212.6	14551.2	29710.4		28361.4	47513.5	24423.6	34311.1	29697.1	18547.6	31681.6	50083.5		14454.2	18323	33785.1	21616.1
PSMB6	180932	225913	163760	134441	295835	291264	183064	136337	126843	169359	120621	127688	132141	127894	192300	78396.3	81867.8	74963	98169.1	92622.4	102836	78871.6	229849	205821	134779	215634	130898	152324	145554	145117	104554	140792	121857	106974	58211.2	106585	191835	150807	124163	116169	103033	116389
PSMB8	71440	47200.5	49509.9	62487.9	69138.5	63060.9	57401	89219.8	53759	67487.1	63912.9	86481.1	81430.5	82549.3	73566.4	57206.3	59291.9	56603.7	37539.1	51013.7	61213.4	63640.3	51256.2	49971.4	50102	77919.7	60369.6		72264.9	58940.1	69463.2	39494.4	75195.4	68430	76922.5	78115.2	62102.9		67649.4	52046.4	70147.8	77652.9
PSMB9	109764	76673.8	60355.9	126597	143922	47960.2		89147	84019.3	98171.8	80305.5		68335.2	88623.2	43522.4	23611.9	68261.3		82114.2	37344.7	37565.7	55026.1		94989.5	92453.1	71235.7			73612.8	51563.7	62070.2		45023	60293.4	42631.5	29350.7	50674.9	23452.8	42119.5	47535.5	35724.9	33263.9
PSMC3			17877.1		92431.5	79074				20657.7	40590.9		19199			12798.2			16779.5		23308.1		40449.2	29200.7	21615.6	25230.7		17253.6			34114.6	26336.8		24159.9						17011.3
PSME1	104516	54192.3	91849.6	67374	190999	200053	97516.3	110899	51107.4	74735.1	131100	92044.9	134788	111253	113059	113092	84150.8	100364	96543.5	71423.1	95325.3	104188	104251	85973.9	106797	92622.8	79591.8		70982.5	63962.5	166689	94081.2	85897.1	154601	94727.8	96157.8	66692.7	95989.3	79465.7	133759	91014.7	106693
PSTPIP2																				9337.73	3850.91																			11926.3		5649.51
PTGDS	3.72E+06	2.60E+06	1.98E+06	1.82E+06	2.40E+06	2.58E+06	2.32E+06	2.64E+06	2.31E+06	1.51E+06	3.37E+06	2.19E+06	2.94E+06	2.11E+06	1.76E+06	1.56E+06	1.81E+06	2.65E+06	2.14E+06	1.71E+06	3.29E+06	1.52E+06	1.86E+06	2.24E+06	1.42E+06	2.24E+06	1.76E+06	1.89E+06	1.72E+06	2.04E+06	1.66E+06	1.87E+06	1.72E+06	1.24E+06	2.50E+06	2.68E+06	2.66E+06	2.04E+06	1.37E+06	2.52E+06	811746	2.63E+06
PTK7	78909.1	81738.8	71103.1	61151.3	90396.1	47699.8	111015	83246.1	76750.8	59590.2	62898.9	62171.5	70109.3	43695	79836.8	81274.5	92695.9	83633.3	92526.8	93236.2	91920.4	65013.1	83206.4	96280.5	87715.1	84246.1	70643.1	84739.9	66170.9	107776	70367.6	95750.1	76510.6	55333.8	102898	94641.9	93297.3	93363.2	53443.7	86102.2	56790.6	52416.5
PTMA		4938.82													12052.9				10000.8				11288.4	3917.24										11433.2	12169.9					11901.9	6364.61	25900.6
PTPRB	63592.5	61058.7	65653	70872.2	68895.2	58203.1	39745	67465.3	76048.5	68608.3	53296.1	52208.4	57310.2	83170.4	49853.3	77772.6	69206.6	64752.9	53229.3	68907.5	49727.3	45294.5	69522.2	65918.8	66749.2	66300.2	45567.7	52738.2	48930.7	93991.3	74549.6	91297.8	42773.3	47427.2	71541.2	40790.8	62402.5	47974.9	51134.3	51760.9	36639.1	38692.4
PTPRC	69330	59842.9	33399.2	59264.7	58178.7	44228.3	38543.1	78806.5	63562.5	40840.1	52682.8	37814.5	68529.8	66440.9	38953.9	58376	91923	54405.5	49629.7	53023.7	76829.3	51736.6	48998.8	63180.3	67152.9	44715.9	43972.8	59579.2	73060.4	67807.8	55914.9	43183.4	55337.7	31867.1	56004.6	56053.5	49585.7	52621.5	55287.2	74404.2	29749.3	63979.1
PTPRD		7252.97	8132.66	6006.98		10074.5		7049.31		7546.54		5274.36	10144.1	8482.68	12688.3	8066.38	7819.39	16945.8	11822.5	9576.01	8240.34	12538.6	9814.23		6111.88	10714.8		6238.89		6393.33	8935.35	5199.06	6794.8	7617.76	10175.9	13380.9	16783.6	13166.7	10536		7305.22	14340.3
PTPRF	345848	275571	320376	166435	247640	377375	286037	365537	267244	461650	244778	440353	242289	192566	419402	270935	286348	300885	272483	287030	397260	280218	352855	228389	207094	365475	188783	217728	195994	333955	314598	218290	308027	326187	361932	353804	241487	345922	299327	491502	457888	428922
PTPRG	1.01E+06	707875	728398	851645	909380	982378	748764	902470	792989	949171	800318	701193	794477	586583	560577	732058	681824	690424	552523	817051	958691	869100	1.05E+06	929847	950883	1.09E+06	702159	829644	799129	1.07E+06	873861	922010	749264	759113	1.10E+06	1.04E+06	991588	858939	856084	900424	824567	884037
PTPRJ	230882	167758	213421	275855	101581	154077	176826	142906	238117	172727	158945	166379	215748	220000	186260	247786	268046	229627	229310	230064	203124	219644	182589	284366	252791	204342	138760	201225	226902	210686	143697	167781	151724	159167	185686	274563	222244	185296	220261	205917	196929	163229
PTPRK	103055	73653.6	114067	86024	93335.4	80819.7	104714	111574	99618.1	84010.8	83808.7	94589.4	71045.4	98322.6	66388.5	88396.8	81707.3	55741.5	87213.1	70298.8	77654.8	66493.6	85171.1	91759.8	80017	90239.4	85323.9	90189.2	79936.7	91697.7	79085.1	89958.6	92080.8	48035.1	70439.4	69785.4	71341	99269.9	68885.4	82354.5	74688.9	82367.9
PTPRM	352890	174595	273292	306762	213639	306770	197298	309676	258945	246753	227700	240273	267772	312310	238676	314601	310801	337100	261420	376964	228672	222547	269315	243668	289854	291169	213765	175096	218447	240149	298079	221291	200216	225235	247503	219180	262453	210557	293357	317747	170144	249600
PTPRS	235082	190879	235138	230497	223666	242683	223332	206986	245846	263838	301904	239698	346513	213904	233891	272449	280302	284782	251816	325194	309393	289173	193632	234176	237691	205198	174975	184303	212643	349622	247080	234462	255015	233506	360335	224262	275373	290820	221938	213263	264044	247691
PTPRZ1	278481	237980	262894	236911	219874	306876	202648	209641	241035	245965	258163	175721	263684	211448	182491	223398	208799	228225	287558	246915	205911	203064	144858	202566	237915	230717	138510	221527	181722	241992	307206	217640	211949	289949	247305	259902	252569	269061	266317	247090	227194	233526
PTX3	28019.3	46781.4	37268.1		84389.8	30201.8	71806	33277.4	30533.4	368491	31063.8				23555.3	15083.7	34124.5	42840.2	41287.3	29196.1	30751.4	17749.3	28929.3	25388	16419.6			26316.7	80348.5	28590.2	19599	74577.5	21551.5		34090.7	41552.3		25825.5	13134.6	102566	23911	69508.9
PVR	1.46E+06	1.08E+06	1.41E+06	1.60E+06	1.45E+06	1.17E+06	1.30E+06	1.18E+06	1.02E+06	1.81E+06	1.46E+06	817563	898692	1.42E+06	1.02E+06	1.15E+06	936185	523592	902783	1.32E+06	1.05E+06	597233	1.25E+06	1.19E+06	1.42E+06	1.26E+06	704871	888006	1.41E+06	1.27E+06	878428	1.23E+06	891152	1.23E+06	978410	1.34E+06	1.24E+06	593851	909606	800378	857000	586252
PXDN	27457.7	28294.9	13105.7	16322.4	16708	14129	12451.3	20098.6	14372	15999.5	18153.7	13702.1	13002.8	14795.6	5744.25	14348.2	13858	14016.1	17828.8	10834.4	15500.4	11254.9	17125.2	16296.6	13114.8	14666.3	13537.6	19776.9	24173.3	10313.1	13477.1	25250.3	10785.2	12055.3	11998.6	11913.8	11385.8	10096.9	13819.7	11950.5	11673.4	15961.6
PYGL	64495.1	64555	72745.2	57138.7	44278.6	41772.6		52707.6	46224.6	49914.5	22722.9	19916.5	34451.3	48315.4	31589.1		44700.7		61418.1	57555.6	46551.4	46668.6	40315.5	42668	54243.1	42582.4	54668.6	56432.2	71353.7	27073.6	39075.7		77936.5					52968.2	23113.8	90083.8	52911.1	75850.7
PZP	2.77E+06	9.71E+06	2.13E+07	2.14E+07	4.19E+06	1.39E+07	3.42E+06	5.18E+06	2.25E+07	1.56E+07	381420	4.29E+06	3.26E+06	1.93E+07	2.12E+07	1.65E+07	1.73E+06	3.94E+06	2.40E+07	2.23E+07	1.94E+06	592052	3.69E+06	4.00E+06	607130	7.78E+06	1.73E+07	7.80E+06	7.75E+06	1.20E+07	233903	1.41E+07	4.65E+06	9.23E+06	1.70E+07	7.94E+06	1.37E+07	5.12E+07	939045	4.09E+06	1.08E+07	2.02E+07
QPCT	61155.4	162334	42939.9	42819.5	97366.9	59967.5	104107	81084.5	44142.7	19240.4	93023.5	51609.3	91674.9	64997.1	36939.1	34151.8	60052.1	29750.8	70749.2	49182.9	61085.8	42813.7	124092	105152	54106.8	87404.2	75380.6	95433.4	111054	34716	51778.6	336572	26671.1	31462.3	56928.9	114832	66262.1	45219.6	38998.9		20973.3	39740.9
QSOX1	6.05E+06	4.11E+06	5.21E+06	5.56E+06	4.96E+06	4.96E+06	4.86E+06	5.23E+06	4.87E+06	5.05E+06	5.22E+06	5.80E+06	7.50E+06	6.42E+06	5.70E+06	6.73E+06	6.05E+06	6.89E+06	5.08E+06	6.59E+06	6.10E+06	6.24E+06	4.49E+06	5.14E+06	6.53E+06	4.77E+06	3.38E+06	4.24E+06	5.60E+06	5.72E+06	6.61E+06	5.27E+06	6.19E+06	8.75E+06	9.90E+06	5.57E+06	4.82E+06	5.10E+06	4.75E+06	5.37E+06	6.63E+06	6.59E+06
QSOX2	48606.1	23751.8	75637.7	39450.1	19963.1		49940.1	52885.8		75130.8		33485.8	96368.5	110288	117120	60464.8	125221			58395.3	93768.9	82173.1	49309.6		53248.8	35086.3	30292.2	75402.2	66267.3	41061	54268.3	48128	108750	113067	59543.8	78446.6	82913.5	99538.7	44608.9		112242	92279.2
RAB14			62748.7	43296.6	85522	33193.4	51593.8	33923.4	34911.3	27150.1	35428.8	43016.6	43677.9		31854.8	49302.5	45468.1	39740.8	36056	35505.6	30274.7	29674.1		24171.8	44592.3	36857.5	42241.1	49834.7	36289.3	40182.9	40971.6	40063	25505.9	62119.8	38576	25676.5	58760.2	40178.6	38110.7	54451	45362.6	45171.7
RAB15								59987.2	76892.9	186592		110738	80090.7		226885								114680		138455	110120		70638.2	102643	90371.9	206267	110085	161965		195633						216399
RAB1A	454908	978504	584258	335172	1.53E+06	354649	316766	774935		601233	676536	919674			657888	854044	1.09E+06	704321	820323	1.27E+06	1.73E+06	865078	500989	1.05E+06	845207	605046	808864	882002	1.11E+06	1.10E+06	1.94E+06	1.26E+06		596699	2.12E+06			2.34E+06	1.46E+06	1.03E+06	606749	951233
RAB27B		58587.9	23721.3		21471.5					45949.1		24591.5			41689.6	35598.1		52870.1	156260	217644	131494	97690.3					31723.5					28126.1							100809	202576	36579.7	123465
RAB2A			61970.8		32790.1		30128.7			21247.7			22839.6	7952.86		13285.9		39891	103549	102496	14287.6	14783.3		36057.5	20463.8	29436.6				25899.6	25370.1			11720.3				22165.5	24650.2	32135.5		15424.1
RAB6A	82475.4	80669.7	85825.3	115548	91308.3	95932	120940	79293.4	59795.2	117800	129486	58881.5	104182	89234.8	112078	109715		205307	195306	197009	151873	151118	109243	64062	130246	105568	145173	158936	286123	93167.8	86767.6	98128.9		156728	157689	125355	126277	140655	261182	428646	136010	144698
RAB7A	67528.2	157313	85001.6	62958.9	64182.6	74659.7	74863	54655.6	41042.5	128752	77487	62863.2	56205.8	127886	98439.5	79675.8	77387	249507	365529	438106	234738	204473	75038.9	52159.4	77678.7	70504.2	110373	53042.1	91545.3	49562.4	68954.9	58102.7	71831.5	57737.3	95517.9	207660	280735	60641.1	207984	503643	102595	281645
RAC2		53082.7			32710.1	47172.8		32439.1	28665.5	48595.7			18356.4		17907.1	58701.3		55029.6	108829	62924.9	43638	58438.9	25191.7		17211.9	8869.92			51912.7			30014	11460.4		36964.3				40970.6	120832	48055.6	39104.8
RACK1		244141		397318		303977	157895	243754	281328	242775	314329	258248	185900	237887	129100	176773	197808	346465	362276	241445	247288	336655	307965	314917	371845	241398		279830	269261		218567	337392	293978	217692	246423	223360	274723	153640	242467	238805	220365	221831
RAD23B		31561.1	26973.9	11124.4	44125.2	43021.1	16796.7			45310.3			9473.83		45604.7	27947.6			74187.6	98337.2	67123	48395.5		19013.6	20197	15106.1	21515.2		7817.74			16102.6		21392.4	20374.1				496028	278150		58211.5
RAN	36883.8	21241.9	51832.1		226751	214733	38265.4	28073		34300.3	57488.4	20550.6	43705.4		17548.6	60404.2	19809.6	25220	36269.9	37782.7	58966.8	31242.8	77215.1	67250.3		54289.2	13012.4	19609.4			131966	57132.2	28757.6	49360.5	13277.6	45386.4		30316.7	22590.6	73337.5		32828.1
RAP1B		527786	401753	256921		376205	342926	372032	423755	380264		157843				217269	110000	206810	247885	188552	260827	201447	286714	379251	347715	349952	521509			336790	182755	362829	198997					229533	252032	295792		163941
RARRES2	499625	561995	246494	475257	426616	377573	568412	583845	323953	303915	391324	444114	353413	484478	264180	387319	446403	476428	543184	479449	492476	473567	455622	500680	440384	344153	542148	532151	571525	424380	572983	454766	500129	574891	652822	467685	382625	658967	504212	633957	594189	638740
RBP4	3.32E+07	1.56E+07	1.57E+07	2.13E+07	4.65E+06	1.93E+07	1.52E+07	1.57E+07	2.30E+07	2.30E+07	3.56E+07	2.59E+07	2.02E+07	2.26E+07	2.64E+07	1.39E+07	1.18E+07	2.77E+07	2.31E+07	1.64E+07	2.10E+07	2.32E+07	1.50E+07	1.56E+07	1.67E+07	1.11E+07	8.51E+06	1.53E+07	1.51E+07	1.38E+07	1.20E+07	1.37E+07	1.27E+07	1.39E+07	1.52E+07	3.66E+07	3.01E+07	1.31E+07	2.09E+07	1.25E+07	1.83E+07	2.16E+07
RCN1	39318.3		21797.5	16405.3	35353.3	24289.1	16339.7	37107.5	35398.9	35990.2		25707.2	30159.2	39407.5	28908.7	43378.8	42816.3	27123.4		38183.9	29197.4	30181.6	35206.5	29363	26500.7	26167.3	47015.7	30256.1		25684	32825.3	23687.6	17872.9	40594.3	23133	35166.3	60916.8				29262	19899.3
RECK	302507	328619	358507	303357	300041	279122	299963	345858	352408	244642	272909	270913	333305	284631	264936	470308	355561	240684	346561	415433	340920	286274	278656	358090	321503	306772	236489	280405	285054	398978	341122	372315	356099	222151	326452	346221	294965	359020	318550	323036	242741	280293
REG1A	219324	151501	136730	206477	193454	150705	210282	192180	181117	121871	158913	183210	169217	369114	135683	265897	305830	179615	162053	321435	171778	217030	137918	184406	110739	57793.8	94750	93894	152406	249134	764556	232326	414684	260976	427793	449815	512222	193988	199239	327269	291644	1.70E+06
REG1B	72529.2				24790.4				56068.1		49856.6						39971.1			30861.1											44411.7		68253.5							46202.6		334648
REG3A	174583	156272	143748	118829	111854	99353	102120	187178	154532	111603	115835	72648.7	94478.6	70096.7	55987.6	82969.3	76711.3	59394.7	91776.9	134818	73248.6	65609.2	53211.6	156335	112701		50901.8	88694.1	94233.6	118788	56736.5	131650	77349.4	173582	117799	87215.4	162331	113841	63859.5	228543	80785.7	188261
RELN	551453	561206	445619	395732	613276	391418	680375	353114	627398	508275	452311	521065	598290	518680	405333	425459	405710	397896	635076	601549	372655	444152	327527	556458	380639	369634	339162	354441	478068	486733	510743	775780	526751	512648	598472	555087	311379	544901	486755	552478	333689	460239
RETN	104919	188021	110281	60383.9	198549	190551	163996	187455	89920	135046	136043	106303	191094	143744	117887	105855	143851	126556	279189	279720	302021	116907	125347	127356	170361	96985.7	159818	129938	201664	140565	119446	150631	93925.6	133622	228700	187771	209617	165233	118951	399571	127735	474402
RGMA	6312.9		6065.82										11201.7	12382		12877.5		10242.6	11765.9	10320.7	9752.64	11292.7				7219.9					12893.7	5613.19		10102.1	9946.05		6950.32	6933.63	10261.8	8780.18		9230.46
RGS10		12802.4	12222.6		14233.8	25767.4			16975.1	28074.5						12438.1		27215.7	27883.1	51236.5	35126.6	41456.2	6094.94	13560.7	13092.6	5127.31	11321.3			7876.87		15921.7	11333					7439.14	33457.8	60825	12604.2	21676.2
RHOA			19760.6	14185.3	21522.9		26139.3	23147.2		26824.4												14557.5		22478.3	14377.1	17641.4			38732.9		8470.19	15073.2								33450.3	18880.3	19053
RHOG		7481.11	6430.74		6950.29	7694.11	9827.66	8616.01		8406.18		9760.49		5421.23	9260.08	8664.68	8181.91	10660.7	12819.4	6026.31	11731	12681.1	3146.68		3743.68	5549.76	4445		10695.1	4177.29		4660.2	7713.44		7581.24	3526.87		6798.15	10169.3	20427.1	8021.79	10589.7
RNASE1	6.13E+06	1.54E+06	2.31E+06	1.62E+06	3.00E+06	2.09E+06	2.43E+06	3.51E+06	2.65E+06	3.54E+06	1.74E+06	2.49E+06	3.61E+06	1.96E+06	2.93E+06	2.02E+06	2.67E+06	2.35E+06	1.91E+06	2.02E+06	2.68E+06	2.14E+06	3.19E+06	2.30E+06	3.81E+06	1.87E+06	2.52E+06	2.10E+06	2.01E+06	2.89E+06	1.78E+06	1.46E+06	1.74E+06	2.50E+06	4.64E+06	4.59E+06	3.19E+06	2.43E+06	936935	2.18E+06	3.75E+06	4.81E+06
RNASE2	77572.6	132218	69119.1	44300.6	105186	200528	87656.5	128875	54495.4	68880.4	73668.9	151882	160285	114106	59920.8	70893.2	115052	103298	177360	211118	194091	129464	97460.4	73745.8	78152.6	71586.1	143447	82030	107845	100268	86165.6	78649.9	68052.6	38056.7	117039	251316	82722	170555	103838	190373	68223.5	346489
RNASE3	86873	135594	170405		80536.5	240931	96879.3	151424	141374										47382.7	73289.5	96327.7	65290.8		100392	99498.6		141732		209998		77410.4							83846.8	89534.9	303796	55577.3	169383
RNASE4	1.01E+06	909741	712732	817205	984414	812905	1.07E+06	986169	630524	768915	565152	510530	488268	582659	482464	472607	424897	520882	442518	374353	533742	528794	938453	911080	735320	804623	1.03E+06	783503	1.01E+06	650590	584260	857728	401777	472592	797654	751792	691816	783555	491024	656661	616207	593808
RNASE6	93506.3			49729.4					26519.9	52897.7		43608.7	47107.7	41999.9	50419.7		38898.1				106303	58792.4			61312.1				158126	45378.7				36153.8	102789						27455.4	149477
RNASET2	157931	163197	129229	114116	207785	84807.8	174659	142075	158880	131162	108657	177742	119627	96596.5	171287	91457.4	144189	153196	115792	110240	126112	85286.9	147087	100021	109766	70242.8	101412	105023	122541	81992	148884	108651	105958	107182	123419	154719	156470	138691	139497	162781	133762	184059
RNH1	94827.4	77381.9	97475.7	98684	348453	280937	61527.5	92323.6	66358.3	81798.6	135066	71263.8	113461	86617	67254.6	143331	63507.5	76408.1	96754.3	102380	139931	113165	192272	127401	124468	119413	98303.2	76860.7	102511	92912.4	228748	129382	103285	176484	104936	76181.4	82182.9	92290.8	89902.6	111760	108097	109494
RNPEP	64989.1	55551.3	59609.2	53327.1	90861.4	56781	48912.6	56752.5	59269.6	70720.7	89184.2	61747.9	60225.2	65817.4	118951	72087	120207	74160.2	103159	65483	74996.7	85216	47854.4	70095	85348.3	80001	77741.8	65485.1	74175.4	81479.1	57254	75391.2	65587.4	140710	103388	51545	70594.4	45822.5	59418.7	74458.6	80254.1	77358.8
ROBO1	89552.7	82177.8	97195.8	106819	94648.5	85721	96436	117171	86317.1	76337	103531	74161.1	103713	113662	89502.4	108820	114669	142965	123004	119625	115209	112165	93711.6	99147.7	116977	106701	69354.1	114312	131375	102568	112513	113605	104783	100598	127704	161475	155627	131223	104998	79415.8	71401.4	78572.8
ROBO4	564812	379950	252594	357525	320970	368054	153199	419220	337777	162784	280165	204702	207143	300384	214840	342699	282332	286295	303627	380699	210265	191293	320180	298380	318628	452114	192241	218080	301613	362694	341694	308152	160771	266711	307579	301037	313700	241096	235764	317270	176836	287629
RPIA	57897.5	103086	46522.4		127854	167342		70063	31017.7	83199.4	52857.5	27022.3	43798.5	33320.6	76914.2	61055.4	61163.7	49895.4	47415.5	36051.2	33378	42012.4	38329.2	72401.8	109544	85005.5	48473.5	19818.9	51602.6	49873.2	47015.3	82735.6	31828.6	73624.3		31457.5	59933.1	61833.7	34202.4	40012.2	53182	22477.4
RSU1	78435.5	147339	141508	56914	145425	180207	89146.8	70238.2	94148.8	175797	135384	128231	71777	57974.5	96280.2	253274	71101.1	217650	201883	229733	257534	125620	78682.8	68509.1	149921	143194	208220	85376.2	60754.9	63771.6	142133	135037	90605.3	97372.9	121200	103108	56120.9	101380	235770	370866	169379	332262
RTN4RL2	347125	65139.3	70145.2	80851.8	83224.3	96802.9	96269.4	100327	111641	58889.8	130042	177108	134708	113404	87075.6	97357.5	116894	115736	79688.1	96847	77805.5	149260	98327.1	89695.7	120266	76578.5	49247.4	127577	113221	77788.7	90239.9	110834	133616	84668	105402	114195	97842.7	118752	102434	96706.9	72099.2	84599.1
S100A11	33157.4	154726	62481	30453.1	85874.7	71668.1	99289	100451	57327.4	72307	58269.9	22954.2	23556	23348	47389.1	29668	52184.2	60921.1	84827.2	58268.2	64010.9	74268.7	80737.7	71520.2	42524.1	34917.6	72774	33107.8	106389	48637.9	32426.3	53544.2	49683.7	36691.9	69799.6	46755.4	42514.6	89196.4	59090.1	158152	81217.6	86277.5
S100A12		45632.8	23232.7	5938.65	45867.6	31558.1	28673	22005.9	31692.4	13335.1	25373.8		7768.24				23995.9	27999	29376.1		16467.3	16355.1	13794.8	18705.5	13568.3	30122.6	11149.2	28653.8	31466.7	12602.1	22505.4	25558.1		20944.4		20898.7		36406.5	26321.7	48584.5	34572.6	18368.4
S100A4	72489.7	66576.5	80610.5	93873.2	499968	472276	190274			215331	136717		96123.5	36927.6	36641.2	118361	78209.9	92152.6	133937	200383	160353	76179.5	89362.2	185075	74497.2	97899.1	46483.3	91661.8		90889.7	247848	86137.4	168768	238458	71721.8	96384.2	71087.1	154665	164586	178199	60092.8	190029
S100A8	1.71E+06	1.87E+07	2.81E+06	1.29E+06	9.06E+06	3.04E+06	3.42E+06	3.74E+06	2.96E+06	3.06E+06	5.51E+06	1.14E+06	1.41E+06	2.39E+06	2.59E+06	2.86E+06	6.35E+06	4.71E+06	6.33E+06	7.21E+06	5.22E+06	8.37E+06	2.90E+06	3.05E+06	1.27E+06	849608	3.92E+06	2.51E+06	9.19E+06	1.66E+06	3.03E+06	2.57E+06	4.39E+06	2.39E+06	896560	2.90E+06	3.49E+06	1.05E+07	4.11E+06	1.50E+07	8.92E+06	1.09E+07
S100A9	524734	8.33E+06	1.30E+06	368760	5.54E+06	1.90E+06	2.43E+06	1.93E+06	1.19E+06	1.38E+06	1.80E+06	444283	570013	927649	1.50E+06	1.52E+06	2.56E+06	2.04E+06	2.95E+06	3.49E+06	2.46E+06	3.85E+06	1.98E+06	1.66E+06	410276	321958	1.75E+06	1.51E+06	4.06E+06	724140	1.47E+06	1.65E+06	1.66E+06	907067	461447	1.67E+06	2.03E+06	4.09E+06	1.95E+06	7.85E+06	4.47E+06	4.92E+06
S100P		19866						8071.99															9375.28						14636.6			6928.43								8172.03
SAA1	2.35E+06	2.73E+07	1.45E+06	1.71E+06	3.14E+07	2.28E+06	2.56E+07	7.39E+06	2.59E+06	893715	3.77E+06	2.75E+06	396280	1.10E+07	5.02E+06	6.72E+06	1.66E+07	832084	1.79E+07	607594	591277	1.14E+06	1.44E+07	2.38E+07	994409	5.70E+06	2.18E+07	3.84E+07	3.44E+07	4.70E+06	1.91E+07	2.07E+07	1.59E+07	8.44E+06	2.96E+06	2.48E+08	2.38E+06	4.19E+07	6.88E+06	1.18E+07	5.62E+06	1.18E+07
SAA2	1.88E+06	1.93E+07	938810	285565	7.66E+06	732760	6.05E+06	3.84E+06	725020	163826	3.12E+06	2.34E+06	641137	9.26E+06	4.69E+06	2.34E+06	3.98E+06	513980	5.95E+06	206108	204525	236953	7.16E+06	7.97E+06	756152	971818	7.39E+06	1.30E+07	3.81E+07	2.59E+06	6.81E+06	4.05E+06	1.88E+06	2.46E+06	1.75E+06	2.77E+07	1.38E+06	9.56E+06	1.07E+06	6.08E+06	5.19E+06	3.76E+06
SAA4	1.24E+08	2.22E+08	1.44E+08	1.60E+08	2.07E+08	1.92E+08	2.68E+08	2.31E+08	1.96E+08	1.98E+08	2.17E+08	1.75E+08	1.09E+08	2.40E+08	1.93E+08	2.00E+08	1.74E+08	1.85E+08	2.37E+08	1.47E+08	1.57E+08	2.24E+08	2.81E+08	1.68E+08	2.04E+08	1.86E+08	2.89E+08	2.26E+08	3.28E+08	1.93E+08	1.44E+08	2.02E+08	2.37E+08	2.35E+08	1.75E+08	3.58E+08	2.21E+08	2.50E+08	2.55E+08	2.91E+08	2.58E+08	2.02E+08
SAR1A		30807.1								64257.6									114796	94304	79529.9	44846.8																	83067.3	147950		48893
SBSN	43104.8	62526.1	44849.4	54420.8	39243.8	83854.2	56794	61485.4	90462.6	55262.4	48924	64546	40035.3	53513.4	43868.5	30834.2	31492.6	48141.3	32723.9	73835.8	68307.7	64964.1	69949.6	62799.5	69712.1	57799.5	64280.9	63501.9	24928.3	37514	65963.2	46739.8	48272.7	51344.5	66129	61076.2	52491.3	79033.3	80384.4	29731.3	79433.1	106538
SCARA5										150909																													96688.3		95936.6
SCARF1	24064.2	39063.9	16619.9	20268.1	27615.9	12398.7	22775.5	31030.2	21432	29684.4	17646.6	31080.6	27496.2	19184.2	19602	32287.2	22955	27642.8	43694.4	39003.8	35877.6	24784.9	23704.6	16356.5	19832	27728.7	36698.2	25217.2	22046.4	18222.3	27543.2	29297.2	13475	18651.7	20097.4	22193.6	12758.8	15670.1	29332.7	40173.3	24798.8	23502.6
SCGB1A1		2172.62			10563.2	6770.05		13883.1	27353.5	10314.7	14688.7			3174.31	3328		5920.31	4488.52	16442.5		2095.89	2719.86		19911.5					3949.52		7106.15	4091.94	2077.1	5598.58	9077.49	11896.4	5660.64	25106.9	8425.18	6647.81		8391.87
SCGB3A1	126959	109253	102369	59853.9	187908	24527.6	55073.5	163810	74424.5	134985	96103.5	40766.6	21029	51454.9	115069	138893	23190.6	77871	76491.3	95499.2	44891.7	58929.6	63459.6	177242	90704.3	41422.4	77568.3	88069.3	40908.9	47941	101215	320471	114675	164750	50725.7	193327	27639.4	178199	75019.9	48723.4	37509.8	83254
SCPEP1		24609.2	21988.8		21570.8	25505.1	26341.5	31894.3	28388.5	34973.8		32171.6		20270.7	27137.6	22333.1	22998.7	30110	35589.7	41618.3	27033.2	31316.3		32950.5	30733.6	30324.8	27556.4		28828.5		30678.3		39553.9		30672.4	36837.2			35148.1	29501.4	30258	42114.9
SDCBP	23944.1	41293.9	35672.7	26976.4		41358.9	39697	46775.1	24661.9	21513.5	29955.2	21650.4	24993.5	30574.4	29542.1	42962.5	39823.4	44918.1	43711.8	56963.2	59870.4	32419.6	48618		25478.6	29787.1	38852.3		41263.6	19024.5	44710	30859.8	29534.1	32540.7	227317	38831.8	35937.5	16308.8	55299.3	60630.3	36426.5	43509.1
SDK1	31046	35660.4	31620.9	28832.6	25822.7	57747	33036.8	32413.5	33902.3	51909.1	41745	33304.5	47233.3	39478.1	34535.6	47013.7	58808.7	60564.3	43042	53945.9	37538.4	37795.8	46317.2	28280.8	35231.4	39460	19309.8	26436.3	32671.7	32702.5	44628.3	32898.5	46631.8	34464.2	49040.7	39878.5	44104.5		50201.1	53389.9	44267.9	24629.7
SEC22B		70311.1								42897.7								39871.2	137115	130917	84832.2	62873.5					25365.1												66228.6	131065		67956.9
SECTM1	52968.3	49865.8	58574.6	51229.1	59733.5	39121.1	40860.9	74897.6	38508.8	35198.7	74712.8									65164.5	64326		62601.6	47108.5	35064.5	35635.6	50993.6	45410.3	57177.6	57225.9		63500.1			95934.2	94564.5	103534	72900.6			23801.8	144931
SELE	459461	457886	101386	266208	246166	181411	151444	344204	283662	209874	254065	192062	196419	373950	136182	158413	274556	196187	249416	168261	231221	232109	408498	422532	369614	292532	123513	170146	361156	356985	295862	285727	174345	242072	101321	350413	367594	148503	186191	178148	254542	231301
SELENBP1	444935	156481	340610	265584	1.72E+06	1.95E+06	295124	276390	177113	323272	786961	305962	533757	306637	406310	593202	209658	242857	298056	308101	571878	276123	779756	547698	433603	594649	327796	321898	158357	210122	1.02E+06	517004	320927	953766	398296	429458	283010	435623	193066	339749	279051	441817
SELENOF	7045.94	8551.93	3805.96	4163.83		7129.98		6039.01	7545.17	8193.3	7065.8				4997.86				3455.61	8161.91	4553.56					3907.48		4746.9	2815.19	6147.15		15673.3	6094.61	6963.42	4581.33	5160.31		8134.09	5523.11		4021.49
SELENOP	6.56E+06	4.73E+06	8.78E+06	8.02E+06	4.69E+06	6.75E+06	6.88E+06	7.24E+06	9.20E+06	8.24E+06	9.17E+06	9.72E+06	8.91E+06	7.71E+06	1.21E+07	8.71E+06	8.41E+06	9.94E+06	9.43E+06	8.63E+06	1.09E+07	1.18E+07	9.58E+06	6.60E+06	8.38E+06	6.87E+06	5.18E+06	7.59E+06	5.61E+06	6.02E+06	8.18E+06	5.68E+06	8.36E+06	8.55E+06	7.58E+06	1.00E+07	7.97E+06	7.85E+06	9.55E+06	6.82E+06	1.29E+07	1.07E+07
SELL	3.37E+06	3.40E+06	2.08E+06	2.96E+06	2.42E+06	2.25E+06	2.74E+06	2.42E+06	2.60E+06	3.59E+06	1.85E+06	1.06E+06	1.86E+06	2.15E+06	1.55E+06	2.93E+06	3.15E+06	1.81E+06	1.85E+06	2.83E+06	2.34E+06	1.77E+06	3.43E+06	3.08E+06	3.19E+06	958624	1.95E+06	2.64E+06	3.41E+06	2.46E+06	1.85E+06	3.31E+06	1.78E+06	1.20E+06	1.56E+06	2.13E+06	2.37E+06	1.88E+06	1.73E+06	1.95E+06	1.51E+06	1.34E+06
SELP	231983	357595	181488	192296	236505	161908	241288	216518	264287	207517	244791	364306	289066	187935	255276	486032	331678	375828	480832	421403	380570	330070	320495	284869	336896	388299	277960	187564	175575	143152	283965	207206	154807	151162	115485	245814	197578	216818	345454	558830	291608	337067
SEMA3A	8912.61	9449.92							56477.6			57030.7											28787.9			44928.6	11707.4	13084.7	20762.3		41189.6							44912.9		29338		26278.4
SEMA3F	104202	42204.6	56563.3	78414.5	79120.5	57222.9	54175.9	76162.4	69470.1	37872.6	70071.1	62555.6	75031.9	72902.4	45468.2	76249.9	61056.3	78360.1	62648.6	69564	60875.2	60821.9	64381.6	66238.3	90533.3	67231.7	46833.6	61764.7	62131.9	57804	53654	78699.5	49924.1	67472	58407.4	39554.4	64969.8	43081.8	61500.6	38331.3	57125.1	48125.3
SEMA3G	35146.9				50493.4	14243.6	41887.1	61165.1	29200.6	16955	6821.3	29729.1	44802.8		25451	37863.1		35308.7	38859.9	29171.8	30398.1	31876.6	26303.1	30797.4	36547		42145.1	15012.2	11363.8	35878	30107.6	18549.9	31677.2	46545.7	29908.8	17481		13822.4	16632.4	37171.9	18113.3	30574.2
[truncated: 196 more rows]

## Sheet: supplementary table 3
Genes	R1	R2	R3	R4	R5	R6	R7	R8	R9	R10	R11	R12	R13	R14	R15	R16	R17	R18	R19	R20	R21	R22	NR1	NR2	NR3	NR4	NR5	NR6	NR7	NR8	NR9	NR10	NR11	NR12	NR13	NR14	NR15	NR17	NR18	NR19	NR20	NR21
[truncated: 3,974 more rows]

## Sheet: supplementary table 4
GroupID	Category	Term	Description	LogP	Log(q-value)	Genes	Symbols	InTerm_InList
[truncated: 10 more rows]

[truncated: 7 more sheets: supplementary table 5, supplementary table 6, supplementary table 7, supplementary table 8, supplementary table 9, supplementary table 10, supplementary table 11]
